# Supplementary material for: A novel approach using nonlinear surfaces for dynamic aperture optimization in MBA synchrotron light sources
Source: Sci Rep. 2023 Dec 27;13:23007. doi: 10.1038/s41598-023-49979-1 (PMC10754938; doi:10.1038/s41598-023-49979-1)
Supplement: Supplementary file 1 — Supplementary Information. [file 41598_2023_49979_MOESM1_ESM.tex]

\documentclass[12pt,spanish]{article}
\usepackage[utf8]{inputenc} 
\usepackage{geometry} 
\geometry{landscape}
\geometry{legalpaper} 
\geometry{margin=.8in} 
\usepackage{slashed}
\usepackage{graphicx} 
\usepackage{floatrow}
\usepackage[scr=rsfs]{mathalpha}
\usepackage{amsmath}
\usepackage{siunitx}
\usepackage{amsxtra}
\usepackage{dirtytalk}
\usepackage[table]{xcolor}
\definecolor{maroon}{cmyk}{0,0.87,0.68,0.32}
\usepackage{lscape}
\title{ {\Huge A novel approach using nonlinear surfaces for  dynamic aperture optimization in MBA  synchrotron light sources}\\ \textbf{Suplementary material}}
\date{}  
\begin{document}
\maketitle
System of  $418$  linear  differential equations  obtained for the polynomial of degree 8  considered in this work at first order in $\delta$. It was obtained using wxMaxima.

$$- b_{1}^{2} A^{(0)}_{1100 } - b_{2} A^{(0)}_{1100 }+ \frac{d}{d s} A^{(0)}_{2000 }=0,$$
$$- 2 b_{1}^{2} A^{(0)}_{0200 } - 2 b_{2} A^{(0)}_{0200 } + 2 A^{(0)}_{2000 } + \frac{d}{d s} A^{(0)}_{1100 }=0,$$
$$A^{(0)}_{1100 } + \frac{d}{d s} A^{(0)}_{0200 }=0,$$
$$- b_{1}^{2} A^{(0)}_{2100 } - b_{2} A^{(0)}_{2100 } - b_{3} A^{(0)}_{1100 }+ \frac{d}{d s} A^{(0)}_{3000 }=0,$$
$$- 2 b_{1}^{2} A^{(0)}_{1200 } - 2 b_{2} A^{(0)}_{1200 } - 2 b_{3} A^{(0)}_{0200 } + 3 A^{(0)}_{3000 } + \frac{d}{d s} A^{(0)}_{2100 }=0,$$
$$- 3 b_{1}^{2} A^{(0)}_{0300 } - 3 b_{2} A^{(0)}_{0300 } + 2 A^{(0)}_{2100 } + \frac{d}{d s} A^{(0)}_{1200 }=0,$$
$$A^{(0)}_{1200 } + \frac{d}{d s} A^{(0)}_{0300 }=0,$$
$$- b_{1}^{2} A^{(0)}_{0120 } - b_{2} A^{(0)}_{0120 } + b_{2} A^{(0)}_{1011 }+ b_{3} A^{(0)}_{1100 }+ \frac{d}{d s} A^{(0)}_{1020 }=0,$$
$$- b_{1}^{2} A^{(0)}_{0111 } - b_{2} A^{(0)}_{0111 } + 2 b_{2} A^{(0)}_{1002 }+ 2 A^{(0)}_{1020 } + \frac{d}{d s} A^{(0)}_{1011 }=0,$$
$$b_{2} A^{(0)}_{0111 } + 2 b_{3} A^{(0)}_{0200 } + A^{(0)}_{1020 } + \frac{d}{d s} A^{(0)}_{0120 }=0,$$
$$2 b_{2} A^{(0)}_{0102 } + 2 A^{(0)}_{0120 } + A^{(0)}_{1011 } + \frac{d}{d s} A^{(0)}_{0111 }=0,$$
$$- b_{1}^{2} A^{(0)}_{0102 } - b_{2} A^{(0)}_{0102 } + A^{(0)}_{1011 } + \frac{d}{d s} A^{(0)}_{1002 }=0,$$
$$A^{(0)}_{0111 } + A^{(0)}_{1002 } + \frac{d}{d s} A^{(0)}_{0102 }=0,$$
$$- b_{1}^{2} A^{(0)}_{3100 } - b_{2} A^{(0)}_{3100 } - b_{3} A^{(0)}_{2100 } - b_{4} A^{(0)}_{1100 }+ \frac{d}{d s} A^{(0)}_{4000 }=0,$$
$$- 2 b_{1}^{2} A^{(0)}_{2200 } - 2 b_{2} A^{(0)}_{2200 } - 2 b_{3} A^{(0)}_{1200 } - 2 b_{4} A^{(0)}_{0200 } + 4 A^{(0)}_{4000 } + \frac{d}{d s} A^{(0)}_{3100 }=0,$$
$$- 3 b_{1}^{2} A^{(0)}_{1300 } - 3 b_{2} A^{(0)}_{1300 } - 3 b_{3} A^{(0)}_{0300 } + 3 A^{(0)}_{3100 } + \frac{d}{d s} A^{(0)}_{2200 }=0,$$
$$- 4 b_{1}^{2} A^{(0)}_{0400 } - 4 b_{2} A^{(0)}_{0400 } + 2 A^{(0)}_{2200 } + \frac{d}{d s} A^{(0)}_{1300 }=0,$$
$$A^{(0)}_{1300 } + \frac{d}{d s} A^{(0)}_{0400 }=0,$$
$$- b_{1}^{2} A^{(0)}_{1120 } - b_{2} A^{(0)}_{1120 } + b_{2} A^{(0)}_{2011 } - b_{3} A^{(0)}_{0120 } + 2 b_{3} A^{(0)}_{1011 } + b_{3} A^{(0)}_{2100 }+ 3 b_{4} A^{(0)}_{1100 }+ \frac{d}{d s} A^{(0)}_{2020 }=0,$$
$$- b_{1}^{2} A^{(0)}_{1111 } - b_{2} A^{(0)}_{1111 } + 2 b_{2} A^{(0)}_{2002 } - b_{3} A^{(0)}_{0111 } + 4 b_{3} A^{(0)}_{1002 }+ 2 A^{(0)}_{2020 } + \frac{d}{d s} A^{(0)}_{2011 }=0,$$
$$- 2 b_{1}^{2} A^{(0)}_{0220 } - 2 b_{2} A^{(0)}_{0220 } + b_{2} A^{(0)}_{1111 } + 2 b_{3} A^{(0)}_{0111 } + 2 b_{3} A^{(0)}_{1200 } + 6 b_{4} A^{(0)}_{0200 } + 2 A^{(0)}_{2020 } + \frac{d}{d s} A^{(0)}_{1120 }=0,$$
$$- b_{1}^{2} A^{(0)}_{1102 } - b_{2} A^{(0)}_{1102 } - b_{3} A^{(0)}_{0102 } + A^{(0)}_{2011 } + \frac{d}{d s} A^{(0)}_{2002 }=0,$$
$$- 2 b_{1}^{2} A^{(0)}_{0211 } - 2 b_{2} A^{(0)}_{0211 } + 2 b_{2} A^{(0)}_{1102 } + 4 b_{3} A^{(0)}_{0102 } + 2 A^{(0)}_{1120 } + 2 A^{(0)}_{2011 } + \frac{d}{d s} A^{(0)}_{1111 }=0,$$
$$2 b_{2} A^{(0)}_{0202 } + 2 A^{(0)}_{0220 } + A^{(0)}_{1111 } + \frac{d}{d s} A^{(0)}_{0211 }=0,$$
$$b_{2} A^{(0)}_{0211 } + 3 b_{3} A^{(0)}_{0300 } + A^{(0)}_{1120 } + \frac{d}{d s} A^{(0)}_{0220 }=0,$$
$$- 2 b_{1}^{2} A^{(0)}_{0202 } - 2 b_{2} A^{(0)}_{0202 } + A^{(0)}_{1111 } + 2 A^{(0)}_{2002 } + \frac{d}{d s} A^{(0)}_{1102 }=0,$$
$$A^{(0)}_{0211 } + A^{(0)}_{1102 } + \frac{d}{d s} A^{(0)}_{0202 }=0,$$
$$b_{2} A^{(0)}_{0031 } + b_{3} A^{(0)}_{0120 } \frac{d}{d s} A^{(0)}_{0040 }=0,$$
$$2 b_{2} A^{(0)}_{0022 } + b_{3} A^{(0)}_{0111 }+ 4 A^{(0)}_{0040 } + \frac{d}{d s} A^{(0)}_{0031 }=0,$$
$$3 b_{2} A^{(0)}_{0013 } + b_{3} A^{(0)}_{0102 } + 3 A^{(0)}_{0031 } + \frac{d}{d s} A^{(0)}_{0022 }=0,$$
$$4 b_{2} A^{(0)}_{0004 } + 2 A^{(0)}_{0022 } + \frac{d}{d s} A^{(0)}_{0013 }=0,$$
$$A^{(0)}_{0013 } + \frac{d}{d s} A^{(0)}_{0004 }=0,$$
$$- b_{1}^{2} A^{(0)}_{4100 } - b_{2} A^{(0)}_{4100 } - b_{3} A^{(0)}_{3100 } - b_{4} A^{(0)}_{2100 } - b_{5} A^{(0)}_{1100 } + \frac{d}{d s} A^{(0)}_{5000 }=0,$$
$$- 2 b_{1}^{2} A^{(0)}_{3200 } - 2 b_{2} A^{(0)}_{3200 } - 2 b_{3} A^{(0)}_{2200 } - 2 b_{4} A^{(0)}_{1200 } - 2 b_{5} A^{(0)}_{0200 } + 5 A^{(0)}_{5000 } + \frac{d}{d s} A^{(0)}_{4100 }=0,$$
$$- 3 b_{1}^{2} A^{(0)}_{2300 } - 3 b_{2} A^{(0)}_{2300 } - 3 b_{3} A^{(0)}_{1300 } - 3 b_{4} A^{(0)}_{0300 } + 4 A^{(0)}_{4100 } + \frac{d}{d s} A^{(0)}_{3200 }=0,$$
$$- 4 b_{1}^{2} A^{(0)}_{1400 } - 4 b_{2} A^{(0)}_{1400 } - 4 b_{3} A^{(0)}_{0400 } + 3 A^{(0)}_{3200 } + \frac{d}{d s} A^{(0)}_{2300 }=0,$$
$$- 5 b_{1}^{2} A^{(0)}_{0500 } - 5 b_{2} A^{(0)}_{0500 } + 2 A^{(0)}_{2300 } + \frac{d}{d s} A^{(0)}_{1400 }=0,$$
$$A^{(0)}_{1400 } + \frac{d}{d s} A^{(0)}_{0500 }=0,$$
$$- b_{1}^{2} A^{(0)}_{2120 } - b_{2} A^{(0)}_{2120 } + b_{2} A^{(0)}_{3011 } - b_{3} A^{(0)}_{1120 } + 2 b_{3} A^{(0)}_{2011 } + b_{3} A^{(0)}_{3100 } - b_{4} A^{(0)}_{0120 } + 3 b_{4} A^{(0)}_{1011 } + 3 b_{4} A^{(0)}_{2100 }+ 6 b_{5} A^{(0)}_{1100 } + \frac{d}{d s} A^{(0)}_{3020 }=0,$$
$$- b_{1}^{2} A^{(0)}_{2111 } - b_{2} A^{(0)}_{2111 } + 2 b_{2} A^{(0)}_{3002 } - b_{3} A^{(0)}_{1111 } + 4 b_{3} A^{(0)}_{2002 } - b_{4} A^{(0)}_{0111 } + 6 b_{4} A^{(0)}_{1002 }+ 2 A^{(0)}_{3020 } + \frac{d}{d s} A^{(0)}_{3011 }=0,$$
$$- 2 b_{1}^{2} A^{(0)}_{1220 } - 2 b_{2} A^{(0)}_{1220 } + b_{2} A^{(0)}_{2111 } - 2 b_{3} A^{(0)}_{0220 } + 2 b_{3} A^{(0)}_{1111 } + 2 b_{3} A^{(0)}_{2200 } + 3 b_{4} A^{(0)}_{0111 } + 6 b_{4} A^{(0)}_{1200 } + 12 b_{5} A^{(0)}_{0200 } + 3 A^{(0)}_{3020 } + \frac{d}{d s} A^{(0)}_{2120 }=0,$$
$$- b_{1}^{2} A^{(0)}_{2102 } - b_{2} A^{(0)}_{2102 } - b_{3} A^{(0)}_{1102 } - b_{4} A^{(0)}_{0102 } + A^{(0)}_{3011 } + \frac{d}{d s} A^{(0)}_{3002 }=0,$$
$$- 2 b_{1}^{2} A^{(0)}_{1211 } - 2 b_{2} A^{(0)}_{1211 } + 2 b_{2} A^{(0)}_{2102 } - 2 b_{3} A^{(0)}_{0211 } + 4 b_{3} A^{(0)}_{1102 } + 6 b_{4} A^{(0)}_{0102 } + 2 A^{(0)}_{2120 } + 3 A^{(0)}_{3011 } + \frac{d}{d s} A^{(0)}_{2111 }=0,$$
$$- 3 b_{1}^{2} A^{(0)}_{0320 } - 3 b_{2} A^{(0)}_{0320 } + b_{2} A^{(0)}_{1211 } + 2 b_{3} A^{(0)}_{0211 } + 3 b_{3} A^{(0)}_{1300 } + 9 b_{4} A^{(0)}_{0300 } + 2 A^{(0)}_{2120 } + \frac{d}{d s} A^{(0)}_{1220 }=0,$$
$$- 2 b_{1}^{2} A^{(0)}_{1202 } - 2 b_{2} A^{(0)}_{1202 } - 2 b_{3} A^{(0)}_{0202 } + A^{(0)}_{2111 } + 3 A^{(0)}_{3002 } + \frac{d}{d s} A^{(0)}_{2102 }=0,$$
$$- 3 b_{1}^{2} A^{(0)}_{0311 } - 3 b_{2} A^{(0)}_{0311 } + 2 b_{2} A^{(0)}_{1202 } + 4 b_{3} A^{(0)}_{0202 } + 2 A^{(0)}_{1220 } + 2 A^{(0)}_{2111 } + \frac{d}{d s} A^{(0)}_{1211 }=0,$$
$$b_{2} A^{(0)}_{0311 } + 4 b_{3} A^{(0)}_{0400 } + A^{(0)}_{1220 } + \frac{d}{d s} A^{(0)}_{0320 }=0,$$
$$- 3 b_{1}^{2} A^{(0)}_{0302 } - 3 b_{2} A^{(0)}_{0302 } + A^{(0)}_{1211 } + 2 A^{(0)}_{2102 } + \frac{d}{d s} A^{(0)}_{1202 }=0,$$
$$2 b_{2} A^{(0)}_{0302 } + 2 A^{(0)}_{0320 } + A^{(0)}_{1211 } + \frac{d}{d s} A^{(0)}_{0311 }=0,$$
$$A^{(0)}_{0311 } + A^{(0)}_{1202 } + \frac{d}{d s} A^{(0)}_{0302 }=0,$$
$$- b_{1}^{2} A^{(0)}_{0140 } - b_{2} A^{(0)}_{0140 } + b_{2} A^{(0)}_{1031 } + 2 b_{3} A^{(0)}_{0031 } + b_{3} A^{(0)}_{1120 } + 3 b_{4} A^{(0)}_{0120 } - b_{4} A^{(0)}_{1011 }- b_{5} A^{(0)}_{1100 } + \frac{d}{d s} A^{(0)}_{1040 }=0,$$
$$- b_{1}^{2} A^{(0)}_{0131 } - b_{2} A^{(0)}_{0131 } + 2 b_{2} A^{(0)}_{1022 } + 4 b_{3} A^{(0)}_{0022 } + b_{3} A^{(0)}_{1111 } + 3 b_{4} A^{(0)}_{0111 } - 2 b_{4} A^{(0)}_{1002 }+ 4 A^{(0)}_{1040 } + \frac{d}{d s} A^{(0)}_{1031 }=0,$$
$$b_{2} A^{(0)}_{0131 } + 2 b_{3} A^{(0)}_{0220 } - b_{4} A^{(0)}_{0111 } - 2 b_{5} A^{(0)}_{0200 } + A^{(0)}_{1040 } + \frac{d}{d s} A^{(0)}_{0140 }=0,$$
$$- b_{1}^{2} A^{(0)}_{0122 } - b_{2} A^{(0)}_{0122 } + 3 b_{2} A^{(0)}_{1013 } + 6 b_{3} A^{(0)}_{0013 } + b_{3} A^{(0)}_{1102 } + 3 b_{4} A^{(0)}_{0102 } + 3 A^{(0)}_{1031 } + \frac{d}{d s} A^{(0)}_{1022 }=0,$$
$$2 b_{2} A^{(0)}_{0122 } + 2 b_{3} A^{(0)}_{0211 } - 2 b_{4} A^{(0)}_{0102 } + 4 A^{(0)}_{0140 } + A^{(0)}_{1031 } + \frac{d}{d s} A^{(0)}_{0131 }=0,$$
$$- b_{1}^{2} A^{(0)}_{0113 } - b_{2} A^{(0)}_{0113 } + 4 b_{2} A^{(0)}_{1004 } + 8 b_{3} A^{(0)}_{0004 } + 2 A^{(0)}_{1022 } + \frac{d}{d s} A^{(0)}_{1013 }=0,$$
$$3 b_{2} A^{(0)}_{0113 } + 2 b_{3} A^{(0)}_{0202 } + 3 A^{(0)}_{0131 } + A^{(0)}_{1022 } + \frac{d}{d s} A^{(0)}_{0122 }=0,$$
$$- b_{1}^{2} A^{(0)}_{0104 } - b_{2} A^{(0)}_{0104 } + A^{(0)}_{1013 } + \frac{d}{d s} A^{(0)}_{1004 }=0,$$
$$4 b_{2} A^{(0)}_{0104 } + 2 A^{(0)}_{0122 } + A^{(0)}_{1013 } + \frac{d}{d s} A^{(0)}_{0113 }=0,$$
$$A^{(0)}_{0113 } + A^{(0)}_{1004 } + \frac{d}{d s} A^{(0)}_{0104 }=0,$$
$$A^{(0)}_{1500 } + \frac{d}{d s} A^{(0)}_{0600 }=0,$$
$$- 6 b_{1}^{2} A^{(0)}_{0600 } - 6 b_{2} A^{(0)}_{0600 } + 2 A^{(0)}_{2400 } + \frac{d}{d s} A^{(0)}_{1500 }=0,$$
$$- 5 b_{1}^{2} A^{(0)}_{1500 } - 5 b_{2} A^{(0)}_{1500 } - 5 b_{3} A^{(0)}_{0500 } + 3 A^{(0)}_{3300 } + \frac{d}{d s} A^{(0)}_{2400 }=0,$$
$$- 4 b_{1}^{2} A^{(0)}_{2400 } - 4 b_{2} A^{(0)}_{2400 } - 4 b_{3} A^{(0)}_{1400 } - 4 b_{4} A^{(0)}_{0400 } + 4 A^{(0)}_{4200 } + \frac{d}{d s} A^{(0)}_{3300 }=0,$$
$$- 3 b_{1}^{2} A^{(0)}_{3300 } - 3 b_{2} A^{(0)}_{3300 } - 3 b_{3} A^{(0)}_{2300 } - 3 b_{4} A^{(0)}_{1300 } - 3 b_{5} A^{(0)}_{0300 } + 5 A^{(0)}_{5100 } + \frac{d}{d s} A^{(0)}_{4200 }=0,$$
$$- 2 b_{1}^{2} A^{(0)}_{4200 } - 2 b_{2} A^{(0)}_{4200 } - 2 b_{3} A^{(0)}_{3200 } - 2 b_{4} A^{(0)}_{2200 } - 2 b_{5} A^{(0)}_{1200 } + 6 A^{(0)}_{6000 } + \frac{d}{d s} A^{(0)}_{5100 }=0,$$
$$- b_{1}^{2} A^{(0)}_{5100 } - b_{2} A^{(0)}_{5100 } - b_{3} A^{(0)}_{4100 } - b_{4} A^{(0)}_{3100 } - b_{5} A^{(0)}_{2100 } + \frac{d}{d s} A^{(0)}_{6000 }=0,$$
$$A^{(0)}_{0411 } + A^{(0)}_{1302 } + \frac{d}{d s} A^{(0)}_{0402 }=0,$$
$$2 b_{2} A^{(0)}_{0402 } + 2 A^{(0)}_{0420 } + A^{(0)}_{1311 } + \frac{d}{d s} A^{(0)}_{0411 }=0,$$
$$b_{2} A^{(0)}_{0411 } + 5 b_{3} A^{(0)}_{0500 } + A^{(0)}_{1320 } + \frac{d}{d s} A^{(0)}_{0420 }=0,$$
$$- 4 b_{1}^{2} A^{(0)}_{0402 } - 4 b_{2} A^{(0)}_{0402 } + A^{(0)}_{1311 } + 2 A^{(0)}_{2202 } + \frac{d}{d s} A^{(0)}_{1302 }=0,$$
$$- 4 b_{1}^{2} A^{(0)}_{0411 } - 4 b_{2} A^{(0)}_{0411 } + 2 b_{2} A^{(0)}_{1302 } + 4 b_{3} A^{(0)}_{0302 } + 2 A^{(0)}_{1320 } + 2 A^{(0)}_{2211 } + \frac{d}{d s} A^{(0)}_{1311 }=0,$$
$$- 4 b_{1}^{2} A^{(0)}_{0420 } - 4 b_{2} A^{(0)}_{0420 } + b_{2} A^{(0)}_{1311 } + 2 b_{3} A^{(0)}_{0311 } + 4 b_{3} A^{(0)}_{1400 } + 12 b_{4} A^{(0)}_{0400 } + 2 A^{(0)}_{2220 } + \frac{d}{d s} A^{(0)}_{1320 }=0,$$
$$- 3 b_{1}^{2} A^{(0)}_{1302 } - 3 b_{2} A^{(0)}_{1302 } - 3 b_{3} A^{(0)}_{0302 } + A^{(0)}_{2211 } + 3 A^{(0)}_{3102 } + \frac{d}{d s} A^{(0)}_{2202 }=0,$$
$$- 3 b_{1}^{2} A^{(0)}_{1311 } - 3 b_{2} A^{(0)}_{1311 } + 2 b_{2} A^{(0)}_{2202 } - 3 b_{3} A^{(0)}_{0311 } + 4 b_{3} A^{(0)}_{1202 } + 6 b_{4} A^{(0)}_{0202 } + 2 A^{(0)}_{2220 } + 3 A^{(0)}_{3111 } + \frac{d}{d s} A^{(0)}_{2211 }=0,$$
$$- 3 b_{1}^{2} A^{(0)}_{1320 } - 3 b_{2} A^{(0)}_{1320 } + b_{2} A^{(0)}_{2211 } - 3 b_{3} A^{(0)}_{0320 } + 2 b_{3} A^{(0)}_{1211 } + 3 b_{3} A^{(0)}_{2300 } + 3 b_{4} A^{(0)}_{0211 } + 9 b_{4} A^{(0)}_{1300 } + 18 b_{5} A^{(0)}_{0300 } + 3 A^{(0)}_{3120 } + \frac{d}{d s} A^{(0)}_{2220 }=0,$$
$$- 2 b_{1}^{2} A^{(0)}_{2202 } - 2 b_{2} A^{(0)}_{2202 } - 2 b_{3} A^{(0)}_{1202 } - 2 b_{4} A^{(0)}_{0202 } + A^{(0)}_{3111 } + 4 A^{(0)}_{4002 } + \frac{d}{d s} A^{(0)}_{3102 }=0,$$
$$- 2 b_{1}^{2} A^{(0)}_{2211 } - 2 b_{2} A^{(0)}_{2211 } + 2 b_{2} A^{(0)}_{3102 } - 2 b_{3} A^{(0)}_{1211 } + 4 b_{3} A^{(0)}_{2102 } - 2 b_{4} A^{(0)}_{0211 } + 6 b_{4} A^{(0)}_{1102 } + 8 b_{5} A^{(0)}_{0102 } + 2 A^{(0)}_{3120 } + 4 A^{(0)}_{4011 } + \frac{d}{d s} A^{(0)}_{3111 }=0,$$
$$- 2 b_{1}^{2} A^{(0)}_{2220 } - 2 b_{2} A^{(0)}_{2220 } + b_{2} A^{(0)}_{3111 } - 2 b_{3} A^{(0)}_{1220 } + 2 b_{3} A^{(0)}_{2111 } + 2 b_{3} A^{(0)}_{3200 } - 2 b_{4} A^{(0)}_{0220 } + 3 b_{4} A^{(0)}_{1111 } + 6 b_{4} A^{(0)}_{2200 } + 4 b_{5} A^{(0)}_{0111 } + 12 b_{5} A^{(0)}_{1200 } + 4 A^{(0)}_{4020 } + \frac{d}{d s} A^{(0)}_{3120 }=0,$$
$$- b_{1}^{2} A^{(0)}_{3102 } - b_{2} A^{(0)}_{3102 } - b_{3} A^{(0)}_{2102 } - b_{4} A^{(0)}_{1102 } - b_{5} A^{(0)}_{0102 } + A^{(0)}_{4011 } + \frac{d}{d s} A^{(0)}_{4002 }=0,$$
$$- b_{1}^{2} A^{(0)}_{3111 } - b_{2} A^{(0)}_{3111 } + 2 b_{2} A^{(0)}_{4002 } - b_{3} A^{(0)}_{2111 } + 4 b_{3} A^{(0)}_{3002 } - b_{4} A^{(0)}_{1111 } + 6 b_{4} A^{(0)}_{2002 } - b_{5} A^{(0)}_{0111 } + 8 b_{5} A^{(0)}_{1002 } + 2 A^{(0)}_{4020 } + \frac{d}{d s} A^{(0)}_{4011 }=0,$$
$$- b_{1}^{2} A^{(0)}_{3120 } - b_{2} A^{(0)}_{3120 } + b_{2} A^{(0)}_{4011 } - b_{3} A^{(0)}_{2120 } + 2 b_{3} A^{(0)}_{3011 } + b_{3} A^{(0)}_{4100 } - b_{4} A^{(0)}_{1120 } + 3 b_{4} A^{(0)}_{2011 } + 3 b_{4} A^{(0)}_{3100 } - b_{5} A^{(0)}_{0120 } + 4 b_{5} A^{(0)}_{1011 } + 6 b_{5} A^{(0)}_{2100 } + \frac{d}{d s} A^{(0)}_{4020 }=0,$$
$$A^{(0)}_{0213 } + A^{(0)}_{1104 } + \frac{d}{d s} A^{(0)}_{0204 }=0,$$
$$4 b_{2} A^{(0)}_{0204 } + 2 A^{(0)}_{0222 } + A^{(0)}_{1113 } + \frac{d}{d s} A^{(0)}_{0213 }=0,$$
$$3 b_{2} A^{(0)}_{0213 } + 3 b_{3} A^{(0)}_{0302 } + 3 A^{(0)}_{0231 } + A^{(0)}_{1122 } + \frac{d}{d s} A^{(0)}_{0222 }=0,$$
$$2 b_{2} A^{(0)}_{0222 } + 3 b_{3} A^{(0)}_{0311 } - 2 b_{4} A^{(0)}_{0202 } + 4 A^{(0)}_{0240 } + A^{(0)}_{1131 } + \frac{d}{d s} A^{(0)}_{0231 }=0,$$
$$b_{2} A^{(0)}_{0231 } + 3 b_{3} A^{(0)}_{0320 } - b_{4} A^{(0)}_{0211 } - 3 b_{5} A^{(0)}_{0300 } + A^{(0)}_{1140 } + \frac{d}{d s} A^{(0)}_{0240 }=0,$$
$$- 2 b_{1}^{2} A^{(0)}_{0204 } - 2 b_{2} A^{(0)}_{0204 } + A^{(0)}_{1113 } + 2 A^{(0)}_{2004 } + \frac{d}{d s} A^{(0)}_{1104 }=0,$$
$$- 2 b_{1}^{2} A^{(0)}_{0213 } - 2 b_{2} A^{(0)}_{0213 } + 4 b_{2} A^{(0)}_{1104 } + 8 b_{3} A^{(0)}_{0104 } + 2 A^{(0)}_{1122 } + 2 A^{(0)}_{2013 } + \frac{d}{d s} A^{(0)}_{1113 }=0,$$
$$- 2 b_{1}^{2} A^{(0)}_{0222 } - 2 b_{2} A^{(0)}_{0222 } + 3 b_{2} A^{(0)}_{1113 } + 6 b_{3} A^{(0)}_{0113 } + 2 b_{3} A^{(0)}_{1202 } + 6 b_{4} A^{(0)}_{0202 } + 3 A^{(0)}_{1131 } + 2 A^{(0)}_{2022 } + \frac{d}{d s} A^{(0)}_{1122 }=0,$$
$$- 2 b_{1}^{2} A^{(0)}_{0231 } - 2 b_{2} A^{(0)}_{0231 } + 2 b_{2} A^{(0)}_{1122 } + 4 b_{3} A^{(0)}_{0122 } + 2 b_{3} A^{(0)}_{1211 } + 6 b_{4} A^{(0)}_{0211 } - 2 b_{4} A^{(0)}_{1102 } - 8 b_{5} A^{(0)}_{0102 } + 4 A^{(0)}_{1140 } + 2 A^{(0)}_{2031 } + \frac{d}{d s} A^{(0)}_{1131 }=0,$$
$$- 2 b_{1}^{2} A^{(0)}_{0240 } - 2 b_{2} A^{(0)}_{0240 } + b_{2} A^{(0)}_{1131 } + 2 b_{3} A^{(0)}_{0131 } + 2 b_{3} A^{(0)}_{1220 } + 6 b_{4} A^{(0)}_{0220 } - b_{4} A^{(0)}_{1111 } - 4 b_{5} A^{(0)}_{0111 } - 2 b_{5} A^{(0)}_{1200 } + 2 A^{(0)}_{2040 } + \frac{d}{d s} A^{(0)}_{1140 }=0,$$
$$- b_{1}^{2} A^{(0)}_{1104 } - b_{2} A^{(0)}_{1104 } - b_{3} A^{(0)}_{0104 } + A^{(0)}_{2013 } + \frac{d}{d s} A^{(0)}_{2004 }=0,$$
$$- b_{1}^{2} A^{(0)}_{1113 } - b_{2} A^{(0)}_{1113 } + 4 b_{2} A^{(0)}_{2004 } - b_{3} A^{(0)}_{0113 } + 8 b_{3} A^{(0)}_{1004 } + 12 b_{4} A^{(0)}_{0004 } + 2 A^{(0)}_{2022 } + \frac{d}{d s} A^{(0)}_{2013 }=0,$$
$$- b_{1}^{2} A^{(0)}_{1122 } - b_{2} A^{(0)}_{1122 } + 3 b_{2} A^{(0)}_{2013 } - b_{3} A^{(0)}_{0122 } + 6 b_{3} A^{(0)}_{1013 } + b_{3} A^{(0)}_{2102 } + 9 b_{4} A^{(0)}_{0013 } + 3 b_{4} A^{(0)}_{1102 } + 6 b_{5} A^{(0)}_{0102 } + 3 A^{(0)}_{2031 } + \frac{d}{d s} A^{(0)}_{2022 }=0,$$
$$- b_{1}^{2} A^{(0)}_{1131 } - b_{2} A^{(0)}_{1131 } + 2 b_{2} A^{(0)}_{2022 } - b_{3} A^{(0)}_{0131 } + 4 b_{3} A^{(0)}_{1022 } + b_{3} A^{(0)}_{2111 } + 6 b_{4} A^{(0)}_{0022 } + 3 b_{4} A^{(0)}_{1111 } - 2 b_{4} A^{(0)}_{2002 } + 6 b_{5} A^{(0)}_{0111 } - 8 b_{5} A^{(0)}_{1002 } + 4 A^{(0)}_{2040 } + \frac{d}{d s} A^{(0)}_{2031 }=0,$$
$$- b_{1}^{2} A^{(0)}_{1140 } - b_{2} A^{(0)}_{1140 } + b_{2} A^{(0)}_{2031 } - b_{3} A^{(0)}_{0140 } + 2 b_{3} A^{(0)}_{1031 } + b_{3} A^{(0)}_{2120 } + 3 b_{4} A^{(0)}_{0031 } + 3 b_{4} A^{(0)}_{1120 } - b_{4} A^{(0)}_{2011 } + 6 b_{5} A^{(0)}_{0120 } - 4 b_{5} A^{(0)}_{1011 } - b_{5} A^{(0)}_{2100 } + \frac{d}{d s} A^{(0)}_{2040 }=0,$$
$$b_{2} A^{(0)}_{0051 } + b_{3} A^{(0)}_{0140 } - b_{4} A^{(0)}_{0031 } - b_{5} A^{(0)}_{0120 } + \frac{d}{d s} A^{(0)}_{0060 }=0,$$
$$6 b_{2} A^{(0)}_{0006 } + 2 A^{(0)}_{0024 } + \frac{d}{d s} A^{(0)}_{0015 }=0,$$
$$5 b_{2} A^{(0)}_{0015 } + b_{3} A^{(0)}_{0104 } + 3 A^{(0)}_{0033 } + \frac{d}{d s} A^{(0)}_{0024 }=0,$$
$$4 b_{2} A^{(0)}_{0024 } + b_{3} A^{(0)}_{0113 } - 4 b_{4} A^{(0)}_{0004 } + 4 A^{(0)}_{0042 } + \frac{d}{d s} A^{(0)}_{0033 }=0,$$
$$3 b_{2} A^{(0)}_{0033 } + b_{3} A^{(0)}_{0122 } - 3 b_{4} A^{(0)}_{0013 } - b_{5} A^{(0)}_{0102 } + 5 A^{(0)}_{0051 } + \frac{d}{d s} A^{(0)}_{0042 }=0,$$
$$2 b_{2} A^{(0)}_{0042 } + b_{3} A^{(0)}_{0131 } - 2 b_{4} A^{(0)}_{0022 } - b_{5} A^{(0)}_{0111 } + 6 A^{(0)}_{0060 } + \frac{d}{d s} A^{(0)}_{0051 }=0,$$
$$A^{(0)}_{0015 } + \frac{d}{d s} A^{(0)}_{0006 }=0,$$
$$A^{(0)}_{0115 } + A^{(0)}_{1006 } + \frac{d}{d s} A^{(0)}_{0106 }=0,$$
$$- b_{1}^{2} A^{(0)}_{0106 } - b_{2} A^{(0)}_{0106 } + A^{(0)}_{1015 } + \frac{d}{d s} A^{(0)}_{1006 }=0,$$
$$6 b_{2} A^{(0)}_{0106 } + 2 A^{(0)}_{0124 } + A^{(0)}_{1015 } + \frac{d}{d s} A^{(0)}_{0115 }=0,$$
$$- b_{1}^{2} A^{(0)}_{0115 } - b_{2} A^{(0)}_{0115 } + 6 b_{2} A^{(0)}_{1006 } + 12 b_{3} A^{(0)}_{0006 } + 2 A^{(0)}_{1024 } + \frac{d}{d s} A^{(0)}_{1015 }=0,$$
$$5 b_{2} A^{(0)}_{0115 } + 2 b_{3} A^{(0)}_{0204 } + 3 A^{(0)}_{0133 } + A^{(0)}_{1024 } + \frac{d}{d s} A^{(0)}_{0124 }=0,$$
$$- b_{1}^{2} A^{(0)}_{0124 } - b_{2} A^{(0)}_{0124 } + 5 b_{2} A^{(0)}_{1015 } + 10 b_{3} A^{(0)}_{0015 } + b_{3} A^{(0)}_{1104 } + 3 b_{4} A^{(0)}_{0104 } + 3 A^{(0)}_{1033 } + \frac{d}{d s} A^{(0)}_{1024 }=0,$$
$$4 b_{2} A^{(0)}_{0124 } + 2 b_{3} A^{(0)}_{0213 } - 4 b_{4} A^{(0)}_{0104 } + 4 A^{(0)}_{0142 } + A^{(0)}_{1033 } + \frac{d}{d s} A^{(0)}_{0133 }=0,$$
$$- b_{1}^{2} A^{(0)}_{0133 } - b_{2} A^{(0)}_{0133 } + 4 b_{2} A^{(0)}_{1024 } + 8 b_{3} A^{(0)}_{0024 } + b_{3} A^{(0)}_{1113 } + 3 b_{4} A^{(0)}_{0113 } - 4 b_{4} A^{(0)}_{1004 } - 16 b_{5} A^{(0)}_{0004 } + 4 A^{(0)}_{1042 } + \frac{d}{d s} A^{(0)}_{1033 }=0,$$
$$3 b_{2} A^{(0)}_{0133 } + 2 b_{3} A^{(0)}_{0222 } - 3 b_{4} A^{(0)}_{0113 } - 2 b_{5} A^{(0)}_{0202 } + 5 A^{(0)}_{0151 } + A^{(0)}_{1042 } + \frac{d}{d s} A^{(0)}_{0142 }=0,$$
$$- b_{1}^{2} A^{(0)}_{0142 } - b_{2} A^{(0)}_{0142 } + 3 b_{2} A^{(0)}_{1033 } + 6 b_{3} A^{(0)}_{0033 } + b_{3} A^{(0)}_{1122 } + 3 b_{4} A^{(0)}_{0122 } - 3 b_{4} A^{(0)}_{1013 } - 12 b_{5} A^{(0)}_{0013 } - b_{5} A^{(0)}_{1102 } + 5 A^{(0)}_{1051 } + \frac{d}{d s} A^{(0)}_{1042 }=0,$$
$$2 b_{2} A^{(0)}_{0142 } + 2 b_{3} A^{(0)}_{0231 } - 2 b_{4} A^{(0)}_{0122 } - 2 b_{5} A^{(0)}_{0211 } + 6 A^{(0)}_{0160 } + A^{(0)}_{1051 } + \frac{d}{d s} A^{(0)}_{0151 }=0,$$
$$- b_{1}^{2} A^{(0)}_{0151 } - b_{2} A^{(0)}_{0151 } + 2 b_{2} A^{(0)}_{1042 } + 4 b_{3} A^{(0)}_{0042 } + b_{3} A^{(0)}_{1131 } + 3 b_{4} A^{(0)}_{0131 } - 2 b_{4} A^{(0)}_{1022 } - 8 b_{5} A^{(0)}_{0022 } - b_{5} A^{(0)}_{1111 } + 6 A^{(0)}_{1060 } + \frac{d}{d s} A^{(0)}_{1051 }=0,$$
$$b_{2} A^{(0)}_{0151 } + 2 b_{3} A^{(0)}_{0240 } - b_{4} A^{(0)}_{0131 } - 2 b_{5} A^{(0)}_{0220 } + A^{(0)}_{1060 } + \frac{d}{d s} A^{(0)}_{0160 }=0,$$
$$- b_{1}^{2} A^{(0)}_{0160 } - b_{2} A^{(0)}_{0160 } + b_{2} A^{(0)}_{1051 } + 2 b_{3} A^{(0)}_{0051 } + b_{3} A^{(0)}_{1140 } + 3 b_{4} A^{(0)}_{0140 } - b_{4} A^{(0)}_{1031 } - 4 b_{5} A^{(0)}_{0031 } - b_{5} A^{(0)}_{1120 } + \frac{d}{d s} A^{(0)}_{1060 }=0,$$
$$A^{(0)}_{0313 } + A^{(0)}_{1204 } + \frac{d}{d s} A^{(0)}_{0304 }=0,$$
$$4 b_{2} A^{(0)}_{0304 } + 2 A^{(0)}_{0322 } + A^{(0)}_{1213 } + \frac{d}{d s} A^{(0)}_{0313 }=0,$$
$$3 b_{2} A^{(0)}_{0313 } + 4 b_{3} A^{(0)}_{0402 } + 3 A^{(0)}_{0331 } + A^{(0)}_{1222 } + \frac{d}{d s} A^{(0)}_{0322 }=0,$$
$$2 b_{2} A^{(0)}_{0322 } + 4 b_{3} A^{(0)}_{0411 } - 2 b_{4} A^{(0)}_{0302 } + 4 A^{(0)}_{0340 } + A^{(0)}_{1231 } + \frac{d}{d s} A^{(0)}_{0331 }=0,$$
$$b_{2} A^{(0)}_{0331 } + 4 b_{3} A^{(0)}_{0420 } - b_{4} A^{(0)}_{0311 } - 4 b_{5} A^{(0)}_{0400 } + A^{(0)}_{1240 } + \frac{d}{d s} A^{(0)}_{0340 }=0,$$
$$- b_{1}^{2} A^{(0)}_{2104 } - b_{2} A^{(0)}_{2104 } - b_{3} A^{(0)}_{1104 } - b_{4} A^{(0)}_{0104 } + A^{(0)}_{3013 } + \frac{d}{d s} A^{(0)}_{3004 }=0,$$
$$- b_{1}^{2} A^{(0)}_{2113 } - b_{2} A^{(0)}_{2113 } + 4 b_{2} A^{(0)}_{3004 } - b_{3} A^{(0)}_{1113 } + 8 b_{3} A^{(0)}_{2004 } - b_{4} A^{(0)}_{0113 } + 12 b_{4} A^{(0)}_{1004 } + 16 b_{5} A^{(0)}_{0004 } + 2 A^{(0)}_{3022 } + \frac{d}{d s} A^{(0)}_{3013 }=0,$$
$$- b_{1}^{2} A^{(0)}_{2122 } - b_{2} A^{(0)}_{2122 } + 3 b_{2} A^{(0)}_{3013 } - b_{3} A^{(0)}_{1122 } + 6 b_{3} A^{(0)}_{2013 } + b_{3} A^{(0)}_{3102 } - b_{4} A^{(0)}_{0122 } + 9 b_{4} A^{(0)}_{1013 } + 3 b_{4} A^{(0)}_{2102 } + 12 b_{5} A^{(0)}_{0013 } + 6 b_{5} A^{(0)}_{1102 } + 3 A^{(0)}_{3031 } + \frac{d}{d s} A^{(0)}_{3022 }=0,$$
$$- b_{1}^{2} A^{(0)}_{2131 } - b_{2} A^{(0)}_{2131 } + 2 b_{2} A^{(0)}_{3022 } - b_{3} A^{(0)}_{1131 } + 4 b_{3} A^{(0)}_{2022 } + b_{3} A^{(0)}_{3111 } - b_{4} A^{(0)}_{0131 } + 6 b_{4} A^{(0)}_{1022 } + 3 b_{4} A^{(0)}_{2111 } - 2 b_{4} A^{(0)}_{3002 } + 8 b_{5} A^{(0)}_{0022 } + 6 b_{5} A^{(0)}_{1111 } - 8 b_{5} A^{(0)}_{2002 } + 4 A^{(0)}_{3040 } + \frac{d}{d s} A^{(0)}_{3031 }=0,$$
$$- b_{1}^{2} A^{(0)}_{2140 } - b_{2} A^{(0)}_{2140 } + b_{2} A^{(0)}_{3031 } - b_{3} A^{(0)}_{1140 } + 2 b_{3} A^{(0)}_{2031 } + b_{3} A^{(0)}_{3120 } - b_{4} A^{(0)}_{0140 } + 3 b_{4} A^{(0)}_{1031 } + 3 b_{4} A^{(0)}_{2120 } - b_{4} A^{(0)}_{3011 } + 4 b_{5} A^{(0)}_{0031 } + 6 b_{5} A^{(0)}_{1120 } - 4 b_{5} A^{(0)}_{2011 } - b_{5} A^{(0)}_{3100 } + \frac{d}{d s} A^{(0)}_{3040 }=0,$$
$$- 3 b_{1}^{2} A^{(0)}_{0304 } - 3 b_{2} A^{(0)}_{0304 } + A^{(0)}_{1213 } + 2 A^{(0)}_{2104 } + \frac{d}{d s} A^{(0)}_{1204 }=0,$$
$$- 3 b_{1}^{2} A^{(0)}_{0313 } - 3 b_{2} A^{(0)}_{0313 } + 4 b_{2} A^{(0)}_{1204 } + 8 b_{3} A^{(0)}_{0204 } + 2 A^{(0)}_{1222 } + 2 A^{(0)}_{2113 } + \frac{d}{d s} A^{(0)}_{1213 }=0,$$
$$- 3 b_{1}^{2} A^{(0)}_{0322 } - 3 b_{2} A^{(0)}_{0322 } + 3 b_{2} A^{(0)}_{1213 } + 6 b_{3} A^{(0)}_{0213 } + 3 b_{3} A^{(0)}_{1302 } + 9 b_{4} A^{(0)}_{0302 } + 3 A^{(0)}_{1231 } + 2 A^{(0)}_{2122 } + \frac{d}{d s} A^{(0)}_{1222 }=0,$$
$$- 3 b_{1}^{2} A^{(0)}_{0331 } - 3 b_{2} A^{(0)}_{0331 } + 2 b_{2} A^{(0)}_{1222 } + 4 b_{3} A^{(0)}_{0222 } + 3 b_{3} A^{(0)}_{1311 } + 9 b_{4} A^{(0)}_{0311 } - 2 b_{4} A^{(0)}_{1202 } - 8 b_{5} A^{(0)}_{0202 } + 4 A^{(0)}_{1240 } + 2 A^{(0)}_{2131 } + \frac{d}{d s} A^{(0)}_{1231 }=0,$$
$$- 3 b_{1}^{2} A^{(0)}_{0340 } - 3 b_{2} A^{(0)}_{0340 } + b_{2} A^{(0)}_{1231 } + 2 b_{3} A^{(0)}_{0231 } + 3 b_{3} A^{(0)}_{1320 } + 9 b_{4} A^{(0)}_{0320 } - b_{4} A^{(0)}_{1211 } - 4 b_{5} A^{(0)}_{0211 } - 3 b_{5} A^{(0)}_{1300 } + 2 A^{(0)}_{2140 } + \frac{d}{d s} A^{(0)}_{1240 }=0,$$
$$- 2 b_{1}^{2} A^{(0)}_{1204 } - 2 b_{2} A^{(0)}_{1204 } - 2 b_{3} A^{(0)}_{0204 } + A^{(0)}_{2113 } + 3 A^{(0)}_{3004 } + \frac{d}{d s} A^{(0)}_{2104 }=0,$$
$$- 2 b_{1}^{2} A^{(0)}_{1213 } - 2 b_{2} A^{(0)}_{1213 } + 4 b_{2} A^{(0)}_{2104 } - 2 b_{3} A^{(0)}_{0213 } + 8 b_{3} A^{(0)}_{1104 } + 12 b_{4} A^{(0)}_{0104 } + 2 A^{(0)}_{2122 } + 3 A^{(0)}_{3013 } + \frac{d}{d s} A^{(0)}_{2113 }=0,$$
$$- 2 b_{1}^{2} A^{(0)}_{1222 } - 2 b_{2} A^{(0)}_{1222 } + 3 b_{2} A^{(0)}_{2113 } - 2 b_{3} A^{(0)}_{0222 } + 6 b_{3} A^{(0)}_{1113 } + 2 b_{3} A^{(0)}_{2202 } + 9 b_{4} A^{(0)}_{0113 } + 6 b_{4} A^{(0)}_{1202 } + 12 b_{5} A^{(0)}_{0202 } + 3 A^{(0)}_{2131 } + 3 A^{(0)}_{3022 } + \frac{d}{d s} A^{(0)}_{2122 }=0,$$
$$- 2 b_{1}^{2} A^{(0)}_{1231 } - 2 b_{2} A^{(0)}_{1231 } + 2 b_{2} A^{(0)}_{2122 } - 2 b_{3} A^{(0)}_{0231 } + 4 b_{3} A^{(0)}_{1122 } + 2 b_{3} A^{(0)}_{2211 } + 6 b_{4} A^{(0)}_{0122 } + 6 b_{4} A^{(0)}_{1211 } - 2 b_{4} A^{(0)}_{2102 } + 12 b_{5} A^{(0)}_{0211 } - 8 b_{5} A^{(0)}_{1102 } + 4 A^{(0)}_{2140 } + 3 A^{(0)}_{3031 } + \frac{d}{d s} A^{(0)}_{2131 }=0,$$
$$- 2 b_{1}^{2} A^{(0)}_{1240 } - 2 b_{2} A^{(0)}_{1240 } + b_{2} A^{(0)}_{2131 } - 2 b_{3} A^{(0)}_{0240 } + 2 b_{3} A^{(0)}_{1131 } + 2 b_{3} A^{(0)}_{2220 } + 3 b_{4} A^{(0)}_{0131 } + 6 b_{4} A^{(0)}_{1220 } - b_{4} A^{(0)}_{2111 } + 12 b_{5} A^{(0)}_{0220 } - 4 b_{5} A^{(0)}_{1111 } - 2 b_{5} A^{(0)}_{2200 } + 3 A^{(0)}_{3040 } + \frac{d}{d s} A^{(0)}_{2140 }=0,$$
$$A^{(0)}_{0511 } + A^{(0)}_{1402 } + \frac{d}{d s} A^{(0)}_{0502 }=0,$$
$$2 b_{2} A^{(0)}_{0502 } + 2 A^{(0)}_{0520 } + A^{(0)}_{1411 } + \frac{d}{d s} A^{(0)}_{0511 }=0,$$
$$b_{2} A^{(0)}_{0511 } + 6 b_{3} A^{(0)}_{0600 } + A^{(0)}_{1420 } + \frac{d}{d s} A^{(0)}_{0520 }=0,$$
$$- 5 b_{1}^{2} A^{(0)}_{0502 } - 5 b_{2} A^{(0)}_{0502 } + A^{(0)}_{1411 } + 2 A^{(0)}_{2302 } + \frac{d}{d s} A^{(0)}_{1402 }=0,$$
$$- 5 b_{1}^{2} A^{(0)}_{0511 } - 5 b_{2} A^{(0)}_{0511 } + 2 b_{2} A^{(0)}_{1402 } + 4 b_{3} A^{(0)}_{0402 } + 2 A^{(0)}_{1420 } + 2 A^{(0)}_{2311 } + \frac{d}{d s} A^{(0)}_{1411 }=0,$$
$$- 5 b_{1}^{2} A^{(0)}_{0520 } - 5 b_{2} A^{(0)}_{0520 } + b_{2} A^{(0)}_{1411 } + 2 b_{3} A^{(0)}_{0411 } + 5 b_{3} A^{(0)}_{1500 } + 15 b_{4} A^{(0)}_{0500 } + 2 A^{(0)}_{2320 } + \frac{d}{d s} A^{(0)}_{1420 }=0,$$
$$- 2 b_{1}^{2} A^{(0)}_{3202 } - 2 b_{2} A^{(0)}_{3202 } - 2 b_{3} A^{(0)}_{2202 } - 2 b_{4} A^{(0)}_{1202 } - 2 b_{5} A^{(0)}_{0202 } + A^{(0)}_{4111 } + 5 A^{(0)}_{5002 } + \frac{d}{d s} A^{(0)}_{4102 }=0,$$
$$- 2 b_{1}^{2} A^{(0)}_{3211 } - 2 b_{2} A^{(0)}_{3211 } + 2 b_{2} A^{(0)}_{4102 } - 2 b_{3} A^{(0)}_{2211 } + 4 b_{3} A^{(0)}_{3102 } - 2 b_{4} A^{(0)}_{1211 } + 6 b_{4} A^{(0)}_{2102 } - 2 b_{5} A^{(0)}_{0211 } + 8 b_{5} A^{(0)}_{1102 } + 2 A^{(0)}_{4120 } + 5 A^{(0)}_{5011 } + \frac{d}{d s} A^{(0)}_{4111 }=0,$$
$$- 2 b_{1}^{2} A^{(0)}_{3220 } - 2 b_{2} A^{(0)}_{3220 } + b_{2} A^{(0)}_{4111 } - 2 b_{3} A^{(0)}_{2220 } + 2 b_{3} A^{(0)}_{3111 } + 2 b_{3} A^{(0)}_{4200 } - 2 b_{4} A^{(0)}_{1220 } + 3 b_{4} A^{(0)}_{2111 } + 6 b_{4} A^{(0)}_{3200 } - 2 b_{5} A^{(0)}_{0220 } + 4 b_{5} A^{(0)}_{1111 } + 12 b_{5} A^{(0)}_{2200 } + 5 A^{(0)}_{5020 } + \frac{d}{d s} A^{(0)}_{4120 }=0,$$
$$- b_{1}^{2} A^{(0)}_{4102 } - b_{2} A^{(0)}_{4102 } - b_{3} A^{(0)}_{3102 } - b_{4} A^{(0)}_{2102 } - b_{5} A^{(0)}_{1102 } + A^{(0)}_{5011 } + \frac{d}{d s} A^{(0)}_{5002 }=0,$$
$$- b_{1}^{2} A^{(0)}_{4111 } - b_{2} A^{(0)}_{4111 } + 2 b_{2} A^{(0)}_{5002 } - b_{3} A^{(0)}_{3111 } + 4 b_{3} A^{(0)}_{4002 } - b_{4} A^{(0)}_{2111 } + 6 b_{4} A^{(0)}_{3002 } - b_{5} A^{(0)}_{1111 } + 8 b_{5} A^{(0)}_{2002 } + 2 A^{(0)}_{5020 } + \frac{d}{d s} A^{(0)}_{5011 }=0,$$
$$- b_{1}^{2} A^{(0)}_{4120 } - b_{2} A^{(0)}_{4120 } + b_{2} A^{(0)}_{5011 } - b_{3} A^{(0)}_{3120 } + 2 b_{3} A^{(0)}_{4011 } + b_{3} A^{(0)}_{5100 } - b_{4} A^{(0)}_{2120 } + 3 b_{4} A^{(0)}_{3011 } + 3 b_{4} A^{(0)}_{4100 } - b_{5} A^{(0)}_{1120 } + 4 b_{5} A^{(0)}_{2011 } + 6 b_{5} A^{(0)}_{3100 } + \frac{d}{d s} A^{(0)}_{5020 }=0,$$
$$- 4 b_{1}^{2} A^{(0)}_{1402 } - 4 b_{2} A^{(0)}_{1402 } - 4 b_{3} A^{(0)}_{0402 } + A^{(0)}_{2311 } + 3 A^{(0)}_{3202 } + \frac{d}{d s} A^{(0)}_{2302 }=0,$$
$$- 4 b_{1}^{2} A^{(0)}_{1411 } - 4 b_{2} A^{(0)}_{1411 } + 2 b_{2} A^{(0)}_{2302 } - 4 b_{3} A^{(0)}_{0411 } + 4 b_{3} A^{(0)}_{1302 } + 6 b_{4} A^{(0)}_{0302 } + 2 A^{(0)}_{2320 } + 3 A^{(0)}_{3211 } + \frac{d}{d s} A^{(0)}_{2311 }=0,$$
$$- 4 b_{1}^{2} A^{(0)}_{1420 } - 4 b_{2} A^{(0)}_{1420 } + b_{2} A^{(0)}_{2311 } - 4 b_{3} A^{(0)}_{0420 } + 2 b_{3} A^{(0)}_{1311 } + 4 b_{3} A^{(0)}_{2400 } + 3 b_{4} A^{(0)}_{0311 } + 12 b_{4} A^{(0)}_{1400 } + 24 b_{5} A^{(0)}_{0400 } + 3 A^{(0)}_{3220 } + \frac{d}{d s} A^{(0)}_{2320 }=0,$$
$$- 3 b_{1}^{2} A^{(0)}_{2302 } - 3 b_{2} A^{(0)}_{2302 } - 3 b_{3} A^{(0)}_{1302 } - 3 b_{4} A^{(0)}_{0302 } + A^{(0)}_{3211 } + 4 A^{(0)}_{4102 } + \frac{d}{d s} A^{(0)}_{3202 }=0,$$
$$- 3 b_{1}^{2} A^{(0)}_{2311 } - 3 b_{2} A^{(0)}_{2311 } + 2 b_{2} A^{(0)}_{3202 } - 3 b_{3} A^{(0)}_{1311 } + 4 b_{3} A^{(0)}_{2202 } - 3 b_{4} A^{(0)}_{0311 } + 6 b_{4} A^{(0)}_{1202 } + 8 b_{5} A^{(0)}_{0202 } + 2 A^{(0)}_{3220 } + 4 A^{(0)}_{4111 } + \frac{d}{d s} A^{(0)}_{3211 }=0,$$
$$- 3 b_{1}^{2} A^{(0)}_{2320 } - 3 b_{2} A^{(0)}_{2320 } + b_{2} A^{(0)}_{3211 } - 3 b_{3} A^{(0)}_{1320 } + 2 b_{3} A^{(0)}_{2211 } + 3 b_{3} A^{(0)}_{3300 } - 3 b_{4} A^{(0)}_{0320 } + 3 b_{4} A^{(0)}_{1211 } + 9 b_{4} A^{(0)}_{2300 } + 4 b_{5} A^{(0)}_{0211 } + 18 b_{5} A^{(0)}_{1300 } + 4 A^{(0)}_{4120 } + \frac{d}{d s} A^{(0)}_{3220 }=0,$$
$$A^{(0)}_{1600 } + \frac{d}{d s} A^{(0)}_{0700 }=0,$$
$$- 7 b_{1}^{2} A^{(0)}_{0700 } - 7 b_{2} A^{(0)}_{0700 } + 2 A^{(0)}_{2500 } + \frac{d}{d s} A^{(0)}_{1600 }=0,$$
$$- 6 b_{1}^{2} A^{(0)}_{1600 } - 6 b_{2} A^{(0)}_{1600 } - 6 b_{3} A^{(0)}_{0600 } + 3 A^{(0)}_{3400 } + \frac{d}{d s} A^{(0)}_{2500 }=0,$$
$$- 4 b_{1}^{2} A^{(0)}_{3400 } - 4 b_{2} A^{(0)}_{3400 } - 4 b_{3} A^{(0)}_{2400 } - 4 b_{4} A^{(0)}_{1400 } - 4 b_{5} A^{(0)}_{0400 } + 5 A^{(0)}_{5200 } + \frac{d}{d s} A^{(0)}_{4300 }=0,$$
$$- 5 b_{1}^{2} A^{(0)}_{2500 } - 5 b_{2} A^{(0)}_{2500 } - 5 b_{3} A^{(0)}_{1500 } - 5 b_{4} A^{(0)}_{0500 } + 4 A^{(0)}_{4300 } + \frac{d}{d s} A^{(0)}_{3400 }=0,$$
$$- 2 b_{1}^{2} A^{(0)}_{5200 } - 2 b_{2} A^{(0)}_{5200 } - 2 b_{3} A^{(0)}_{4200 } - 2 b_{4} A^{(0)}_{3200 } - 2 b_{5} A^{(0)}_{2200 } + 7 A^{(0)}_{7000 } + \frac{d}{d s} A^{(0)}_{6100 }=0,$$
$$- b_{1}^{2} A^{(0)}_{6100 } - b_{2} A^{(0)}_{6100 } - b_{3} A^{(0)}_{5100 } - b_{4} A^{(0)}_{4100 } - b_{5} A^{(0)}_{3100 } + \frac{d}{d s} A^{(0)}_{7000 }=0,$$
$$- 3 b_{1}^{2} A^{(0)}_{4300 } - 3 b_{2} A^{(0)}_{4300 } - 3 b_{3} A^{(0)}_{3300 } - 3 b_{4} A^{(0)}_{2300 } - 3 b_{5} A^{(0)}_{1300 } + 6 A^{(0)}_{6100 } + \frac{d}{d s} A^{(0)}_{5200 }=0,$$
$$A^{(0)}_{0017 } + \frac{d}{d s} A^{(0)}_{0008 }=0,$$
$$8 b_{2} A^{(0)}_{0008 } + 2 A^{(0)}_{0026 } + \frac{d}{d s} A^{(0)}_{0017 }=0,$$
$$7 b_{2} A^{(0)}_{0017 } + b_{3} A^{(0)}_{0106 } + 3 A^{(0)}_{0035 } + \frac{d}{d s} A^{(0)}_{0026 }=0,$$
$$6 b_{2} A^{(0)}_{0026 } + b_{3} A^{(0)}_{0115 } - 6 b_{4} A^{(0)}_{0006 } + 4 A^{(0)}_{0044 } + \frac{d}{d s} A^{(0)}_{0035 }=0,$$
$$5 b_{2} A^{(0)}_{0035 } + b_{3} A^{(0)}_{0124 } - 5 b_{4} A^{(0)}_{0015 } - b_{5} A^{(0)}_{0104 } + 5 A^{(0)}_{0053 } + \frac{d}{d s} A^{(0)}_{0044 }=0,$$
$$4 b_{2} A^{(0)}_{0044 } + b_{3} A^{(0)}_{0133 } - 4 b_{4} A^{(0)}_{0024 } - b_{5} A^{(0)}_{0113 } + 6 A^{(0)}_{0062 } + \frac{d}{d s} A^{(0)}_{0053 }=0,$$
$$3 b_{2} A^{(0)}_{0053 } + b_{3} A^{(0)}_{0142 } - 3 b_{4} A^{(0)}_{0033 } - b_{5} A^{(0)}_{0122 } + 7 A^{(0)}_{0071 } + \frac{d}{d s} A^{(0)}_{0062 }=0,$$
$$2 b_{2} A^{(0)}_{0062 } + b_{3} A^{(0)}_{0151 } - 2 b_{4} A^{(0)}_{0042 } - b_{5} A^{(0)}_{0131 } + 8 A^{(0)}_{0080 } + \frac{d}{d s} A^{(0)}_{0071 }=0,$$
$$b_{2} A^{(0)}_{0071 } + b_{3} A^{(0)}_{0160 } - b_{4} A^{(0)}_{0051 } - b_{5} A^{(0)}_{0140 } + \frac{d}{d s} A^{(0)}_{0080 }=0,$$
$$A^{(0)}_{0215 } + A^{(0)}_{1106 } + \frac{d}{d s} A^{(0)}_{0206 }=0,$$
$$6 b_{2} A^{(0)}_{0206 } + 2 A^{(0)}_{0224 } + A^{(0)}_{1115 } + \frac{d}{d s} A^{(0)}_{0215 }=0,$$
$$5 b_{2} A^{(0)}_{0215 } + 3 b_{3} A^{(0)}_{0304 } + 3 A^{(0)}_{0233 } + A^{(0)}_{1124 } + \frac{d}{d s} A^{(0)}_{0224 }=0,$$
$$4 b_{2} A^{(0)}_{0224 } + 3 b_{3} A^{(0)}_{0313 } - 4 b_{4} A^{(0)}_{0204 } + 4 A^{(0)}_{0242 } + A^{(0)}_{1133 } + \frac{d}{d s} A^{(0)}_{0233 }=0,$$
$$3 b_{2} A^{(0)}_{0233 } + 3 b_{3} A^{(0)}_{0322 } - 3 b_{4} A^{(0)}_{0213 } - 3 b_{5} A^{(0)}_{0302 } + 5 A^{(0)}_{0251 } + A^{(0)}_{1142 } + \frac{d}{d s} A^{(0)}_{0242 }=0,$$
$$2 b_{2} A^{(0)}_{0242 } + 3 b_{3} A^{(0)}_{0331 } - 2 b_{4} A^{(0)}_{0222 } - 3 b_{5} A^{(0)}_{0311 } + 6 A^{(0)}_{0260 } + A^{(0)}_{1151 } + \frac{d}{d s} A^{(0)}_{0251 }=0,$$
$$b_{2} A^{(0)}_{0251 } + 3 b_{3} A^{(0)}_{0340 } - b_{4} A^{(0)}_{0231 } - 3 b_{5} A^{(0)}_{0320 } + A^{(0)}_{1160 } + \frac{d}{d s} A^{(0)}_{0260 }=0,$$
$$- 2 b_{1}^{2} A^{(0)}_{0206 } - 2 b_{2} A^{(0)}_{0206 } + A^{(0)}_{1115 } + 2 A^{(0)}_{2006 } + \frac{d}{d s} A^{(0)}_{1106 }=0,$$
$$- 2 b_{1}^{2} A^{(0)}_{0215 } - 2 b_{2} A^{(0)}_{0215 } + 6 b_{2} A^{(0)}_{1106 } + 12 b_{3} A^{(0)}_{0106 } + 2 A^{(0)}_{1124 } + 2 A^{(0)}_{2015 } + \frac{d}{d s} A^{(0)}_{1115 }=0,$$
$$- 2 b_{1}^{2} A^{(0)}_{0224 } - 2 b_{2} A^{(0)}_{0224 } + 5 b_{2} A^{(0)}_{1115 } + 10 b_{3} A^{(0)}_{0115 } + 2 b_{3} A^{(0)}_{1204 } + 6 b_{4} A^{(0)}_{0204 } + 3 A^{(0)}_{1133 } + 2 A^{(0)}_{2024 } + \frac{d}{d s} A^{(0)}_{1124 }=0,$$
$$- 2 b_{1}^{2} A^{(0)}_{0233 } - 2 b_{2} A^{(0)}_{0233 } + 4 b_{2} A^{(0)}_{1124 } + 8 b_{3} A^{(0)}_{0124 } + 2 b_{3} A^{(0)}_{1213 } + 6 b_{4} A^{(0)}_{0213 } - 4 b_{4} A^{(0)}_{1104 } - 16 b_{5} A^{(0)}_{0104 } + 4 A^{(0)}_{1142 } + 2 A^{(0)}_{2033 } + \frac{d}{d s} A^{(0)}_{1133 }=0,$$
$$- 2 b_{1}^{2} A^{(0)}_{0242 } - 2 b_{2} A^{(0)}_{0242 } + 3 b_{2} A^{(0)}_{1133 } + 6 b_{3} A^{(0)}_{0133 } + 2 b_{3} A^{(0)}_{1222 } + 6 b_{4} A^{(0)}_{0222 } - 3 b_{4} A^{(0)}_{1113 } - 12 b_{5} A^{(0)}_{0113 } - 2 b_{5} A^{(0)}_{1202 } + 5 A^{(0)}_{1151 } + 2 A^{(0)}_{2042 } + \frac{d}{d s} A^{(0)}_{1142 }=0,$$
$$- 2 b_{1}^{2} A^{(0)}_{0251 } - 2 b_{2} A^{(0)}_{0251 } + 2 b_{2} A^{(0)}_{1142 } + 4 b_{3} A^{(0)}_{0142 } + 2 b_{3} A^{(0)}_{1231 } + 6 b_{4} A^{(0)}_{0231 } - 2 b_{4} A^{(0)}_{1122 } - 8 b_{5} A^{(0)}_{0122 } - 2 b_{5} A^{(0)}_{1211 } + 6 A^{(0)}_{1160 } + 2 A^{(0)}_{2051 } + \frac{d}{d s} A^{(0)}_{1151 }=0,$$
$$- 2 b_{1}^{2} A^{(0)}_{0260 } - 2 b_{2} A^{(0)}_{0260 } + b_{2} A^{(0)}_{1151 } + 2 b_{3} A^{(0)}_{0151 } + 2 b_{3} A^{(0)}_{1240 } + 6 b_{4} A^{(0)}_{0240 } - b_{4} A^{(0)}_{1131 } - 4 b_{5} A^{(0)}_{0131 } - 2 b_{5} A^{(0)}_{1220 } + 2 A^{(0)}_{2060 } + \frac{d}{d s} A^{(0)}_{1160 }=0,$$
$$- b_{1}^{2} A^{(0)}_{1106 } - b_{2} A^{(0)}_{1106 } - b_{3} A^{(0)}_{0106 } + A^{(0)}_{2015 } + \frac{d}{d s} A^{(0)}_{2006 }=0,$$
$$- b_{1}^{2} A^{(0)}_{1115 } - b_{2} A^{(0)}_{1115 } + 6 b_{2} A^{(0)}_{2006 } - b_{3} A^{(0)}_{0115 } + 12 b_{3} A^{(0)}_{1006 } + 18 b_{4} A^{(0)}_{0006 } + 2 A^{(0)}_{2024 } + \frac{d}{d s} A^{(0)}_{2015 }=0,$$
$$- b_{1}^{2} A^{(0)}_{1124 } - b_{2} A^{(0)}_{1124 } + 5 b_{2} A^{(0)}_{2015 } - b_{3} A^{(0)}_{0124 } + 10 b_{3} A^{(0)}_{1015 } + b_{3} A^{(0)}_{2104 } + 15 b_{4} A^{(0)}_{0015 } + 3 b_{4} A^{(0)}_{1104 } + 6 b_{5} A^{(0)}_{0104 } + 3 A^{(0)}_{2033 } + \frac{d}{d s} A^{(0)}_{2024 }=0,$$
$$- b_{1}^{2} A^{(0)}_{1133 } - b_{2} A^{(0)}_{1133 } + 4 b_{2} A^{(0)}_{2024 } - b_{3} A^{(0)}_{0133 } + 8 b_{3} A^{(0)}_{1024 } + b_{3} A^{(0)}_{2113 } + 12 b_{4} A^{(0)}_{0024 } + 3 b_{4} A^{(0)}_{1113 } - 4 b_{4} A^{(0)}_{2004 } + 6 b_{5} A^{(0)}_{0113 } - 16 b_{5} A^{(0)}_{1004 } + 4 A^{(0)}_{2042 } + \frac{d}{d s} A^{(0)}_{2033 }=0,$$
$$- b_{1}^{2} A^{(0)}_{1142 } - b_{2} A^{(0)}_{1142 } + 3 b_{2} A^{(0)}_{2033 } - b_{3} A^{(0)}_{0142 } + 6 b_{3} A^{(0)}_{1033 } + b_{3} A^{(0)}_{2122 } + 9 b_{4} A^{(0)}_{0033 } + 3 b_{4} A^{(0)}_{1122 } - 3 b_{4} A^{(0)}_{2013 } + 6 b_{5} A^{(0)}_{0122 } - 12 b_{5} A^{(0)}_{1013 } - b_{5} A^{(0)}_{2102 } + 5 A^{(0)}_{2051 } + \frac{d}{d s} A^{(0)}_{2042 }=0,$$
$$- b_{1}^{2} A^{(0)}_{1151 } - b_{2} A^{(0)}_{1151 } + 2 b_{2} A^{(0)}_{2042 } - b_{3} A^{(0)}_{0151 } + 4 b_{3} A^{(0)}_{1042 } + b_{3} A^{(0)}_{2131 } + 6 b_{4} A^{(0)}_{0042 } + 3 b_{4} A^{(0)}_{1131 } - 2 b_{4} A^{(0)}_{2022 } + 6 b_{5} A^{(0)}_{0131 } - 8 b_{5} A^{(0)}_{1022 } - b_{5} A^{(0)}_{2111 } + 6 A^{(0)}_{2060 } + \frac{d}{d s} A^{(0)}_{2051 }=0,$$
$$- b_{1}^{2} A^{(0)}_{1160 } - b_{2} A^{(0)}_{1160 } + b_{2} A^{(0)}_{2051 } - b_{3} A^{(0)}_{0160 } + 2 b_{3} A^{(0)}_{1051 } + b_{3} A^{(0)}_{2140 } + 3 b_{4} A^{(0)}_{0051 } + 3 b_{4} A^{(0)}_{1140 } - b_{4} A^{(0)}_{2031 } + 6 b_{5} A^{(0)}_{0140 } - 4 b_{5} A^{(0)}_{1031 } - b_{5} A^{(0)}_{2120 } + \frac{d}{d s} A^{(0)}_{2060 }=0,$$
$$A^{(0)}_{0413 } + A^{(0)}_{1304 } + \frac{d}{d s} A^{(0)}_{0404 }=0,$$
$$4 b_{2} A^{(0)}_{0404 } + 2 A^{(0)}_{0422 } + A^{(0)}_{1313 } + \frac{d}{d s} A^{(0)}_{0413 }=0,$$
$$3 b_{2} A^{(0)}_{0413 } + 5 b_{3} A^{(0)}_{0502 } + 3 A^{(0)}_{0431 } + A^{(0)}_{1322 } + \frac{d}{d s} A^{(0)}_{0422 }=0,$$
$$2 b_{2} A^{(0)}_{0422 } + 5 b_{3} A^{(0)}_{0511 } - 2 b_{4} A^{(0)}_{0402 } + 4 A^{(0)}_{0440 } + A^{(0)}_{1331 } + \frac{d}{d s} A^{(0)}_{0431 }=0,$$
$$b_{2} A^{(0)}_{0431 } + 5 b_{3} A^{(0)}_{0520 } - b_{4} A^{(0)}_{0411 } - 5 b_{5} A^{(0)}_{0500 } + A^{(0)}_{1340 } + \frac{d}{d s} A^{(0)}_{0440 }=0,$$
$$- 4 b_{1}^{2} A^{(0)}_{0404 } - 4 b_{2} A^{(0)}_{0404 } + A^{(0)}_{1313 } + 2 A^{(0)}_{2204 } + \frac{d}{d s} A^{(0)}_{1304 }=0,$$
$$- 4 b_{1}^{2} A^{(0)}_{0413 } - 4 b_{2} A^{(0)}_{0413 } + 4 b_{2} A^{(0)}_{1304 } + 8 b_{3} A^{(0)}_{0304 } + 2 A^{(0)}_{1322 } + 2 A^{(0)}_{2213 } + \frac{d}{d s} A^{(0)}_{1313 }=0,$$
$$- 4 b_{1}^{2} A^{(0)}_{0422 } - 4 b_{2} A^{(0)}_{0422 } + 3 b_{2} A^{(0)}_{1313 } + 6 b_{3} A^{(0)}_{0313 } + 4 b_{3} A^{(0)}_{1402 } + 12 b_{4} A^{(0)}_{0402 } + 3 A^{(0)}_{1331 } + 2 A^{(0)}_{2222 } + \frac{d}{d s} A^{(0)}_{1322 }=0,$$
$$- 4 b_{1}^{2} A^{(0)}_{0431 } - 4 b_{2} A^{(0)}_{0431 } + 2 b_{2} A^{(0)}_{1322 } + 4 b_{3} A^{(0)}_{0322 } + 4 b_{3} A^{(0)}_{1411 } + 12 b_{4} A^{(0)}_{0411 } - 2 b_{4} A^{(0)}_{1302 } - 8 b_{5} A^{(0)}_{0302 } + 4 A^{(0)}_{1340 } + 2 A^{(0)}_{2231 } + \frac{d}{d s} A^{(0)}_{1331 }=0,$$
$$- 4 b_{1}^{2} A^{(0)}_{0440 } - 4 b_{2} A^{(0)}_{0440 } + b_{2} A^{(0)}_{1331 } + 2 b_{3} A^{(0)}_{0331 } + 4 b_{3} A^{(0)}_{1420 } + 12 b_{4} A^{(0)}_{0420 } - b_{4} A^{(0)}_{1311 } - 4 b_{5} A^{(0)}_{0311 } - 4 b_{5} A^{(0)}_{1400 } + 2 A^{(0)}_{2240 } + \frac{d}{d s} A^{(0)}_{1340 }=0,$$
$$- 3 b_{1}^{2} A^{(0)}_{1304 } - 3 b_{2} A^{(0)}_{1304 } - 3 b_{3} A^{(0)}_{0304 } + A^{(0)}_{2213 } + 3 A^{(0)}_{3104 } + \frac{d}{d s} A^{(0)}_{2204 }=0,$$
$$- 3 b_{1}^{2} A^{(0)}_{1313 } - 3 b_{2} A^{(0)}_{1313 } + 4 b_{2} A^{(0)}_{2204 } - 3 b_{3} A^{(0)}_{0313 } + 8 b_{3} A^{(0)}_{1204 } + 12 b_{4} A^{(0)}_{0204 } + 2 A^{(0)}_{2222 } + 3 A^{(0)}_{3113 } + \frac{d}{d s} A^{(0)}_{2213 }=0,$$
$$- 3 b_{1}^{2} A^{(0)}_{1322 } - 3 b_{2} A^{(0)}_{1322 } + 3 b_{2} A^{(0)}_{2213 } - 3 b_{3} A^{(0)}_{0322 } + 6 b_{3} A^{(0)}_{1213 } + 3 b_{3} A^{(0)}_{2302 } + 9 b_{4} A^{(0)}_{0213 } + 9 b_{4} A^{(0)}_{1302 } + 18 b_{5} A^{(0)}_{0302 } + 3 A^{(0)}_{2231 } + 3 A^{(0)}_{3122 } + \frac{d}{d s} A^{(0)}_{2222 }=0,$$
$$- 3 b_{1}^{2} A^{(0)}_{1331 } - 3 b_{2} A^{(0)}_{1331 } + 2 b_{2} A^{(0)}_{2222 } - 3 b_{3} A^{(0)}_{0331 } + 4 b_{3} A^{(0)}_{1222 } + 3 b_{3} A^{(0)}_{2311 } + 6 b_{4} A^{(0)}_{0222 } + 9 b_{4} A^{(0)}_{1311 } - 2 b_{4} A^{(0)}_{2202 } + 18 b_{5} A^{(0)}_{0311 } - 8 b_{5} A^{(0)}_{1202 } + 4 A^{(0)}_{2240 } + 3 A^{(0)}_{3131 } + \frac{d}{d s} A^{(0)}_{2231 }=0,$$
$$- 3 b_{1}^{2} A^{(0)}_{1340 } - 3 b_{2} A^{(0)}_{1340 } + b_{2} A^{(0)}_{2231 } - 3 b_{3} A^{(0)}_{0340 } + 2 b_{3} A^{(0)}_{1231 } + 3 b_{3} A^{(0)}_{2320 } + 3 b_{4} A^{(0)}_{0231 } + 9 b_{4} A^{(0)}_{1320 } - b_{4} A^{(0)}_{2211 } + 18 b_{5} A^{(0)}_{0320 } - 4 b_{5} A^{(0)}_{1211 } - 3 b_{5} A^{(0)}_{2300 } + 3 A^{(0)}_{3140 } + \frac{d}{d s} A^{(0)}_{2240 }=0,$$
$$- 2 b_{1}^{2} A^{(0)}_{2204 } - 2 b_{2} A^{(0)}_{2204 } - 2 b_{3} A^{(0)}_{1204 } - 2 b_{4} A^{(0)}_{0204 } + A^{(0)}_{3113 } + 4 A^{(0)}_{4004 } + \frac{d}{d s} A^{(0)}_{3104 }=0,$$
$$- 2 b_{1}^{2} A^{(0)}_{2213 } - 2 b_{2} A^{(0)}_{2213 } + 4 b_{2} A^{(0)}_{3104 } - 2 b_{3} A^{(0)}_{1213 } + 8 b_{3} A^{(0)}_{2104 } - 2 b_{4} A^{(0)}_{0213 } + 12 b_{4} A^{(0)}_{1104 } + 16 b_{5} A^{(0)}_{0104 } + 2 A^{(0)}_{3122 } + 4 A^{(0)}_{4013 } + \frac{d}{d s} A^{(0)}_{3113 }=0,$$
$$- 2 b_{1}^{2} A^{(0)}_{2222 } - 2 b_{2} A^{(0)}_{2222 } + 3 b_{2} A^{(0)}_{3113 } - 2 b_{3} A^{(0)}_{1222 } + 6 b_{3} A^{(0)}_{2113 } + 2 b_{3} A^{(0)}_{3202 } - 2 b_{4} A^{(0)}_{0222 } + 9 b_{4} A^{(0)}_{1113 } + 6 b_{4} A^{(0)}_{2202 } + 12 b_{5} A^{(0)}_{0113 } + 12 b_{5} A^{(0)}_{1202 } + 3 A^{(0)}_{3131 } + 4 A^{(0)}_{4022 } + \frac{d}{d s} A^{(0)}_{3122 }=0,$$
$$- 2 b_{1}^{2} A^{(0)}_{2231 } - 2 b_{2} A^{(0)}_{2231 } + 2 b_{2} A^{(0)}_{3122 } - 2 b_{3} A^{(0)}_{1231 } + 4 b_{3} A^{(0)}_{2122 } + 2 b_{3} A^{(0)}_{3211 } - 2 b_{4} A^{(0)}_{0231 } + 6 b_{4} A^{(0)}_{1122 } + 6 b_{4} A^{(0)}_{2211 } - 2 b_{4} A^{(0)}_{3102 } + 8 b_{5} A^{(0)}_{0122 } + 12 b_{5} A^{(0)}_{1211 } - 8 b_{5} A^{(0)}_{2102 } + 4 A^{(0)}_{3140 } + 4 A^{(0)}_{4031 } + \frac{d}{d s} A^{(0)}_{3131 }=0,$$
$$- 2 b_{1}^{2} A^{(0)}_{2240 } - 2 b_{2} A^{(0)}_{2240 } + b_{2} A^{(0)}_{3131 } - 2 b_{3} A^{(0)}_{1240 } + 2 b_{3} A^{(0)}_{2131 } + 2 b_{3} A^{(0)}_{3220 } - 2 b_{4} A^{(0)}_{0240 } + 3 b_{4} A^{(0)}_{1131 } + 6 b_{4} A^{(0)}_{2220 } - b_{4} A^{(0)}_{3111 } + 4 b_{5} A^{(0)}_{0131 } + 12 b_{5} A^{(0)}_{1220 } - 4 b_{5} A^{(0)}_{2111 } - 2 b_{5} A^{(0)}_{3200 } + 4 A^{(0)}_{4040 } + \frac{d}{d s} A^{(0)}_{3140 }=0,$$
$$- b_{1}^{2} A^{(0)}_{3104 } - b_{2} A^{(0)}_{3104 } - b_{3} A^{(0)}_{2104 } - b_{4} A^{(0)}_{1104 } - b_{5} A^{(0)}_{0104 } + A^{(0)}_{4013 } + \frac{d}{d s} A^{(0)}_{4004 }=0,$$
$$- b_{1}^{2} A^{(0)}_{3113 } - b_{2} A^{(0)}_{3113 } + 4 b_{2} A^{(0)}_{4004 } - b_{3} A^{(0)}_{2113 } + 8 b_{3} A^{(0)}_{3004 } - b_{4} A^{(0)}_{1113 } + 12 b_{4} A^{(0)}_{2004 } - b_{5} A^{(0)}_{0113 } + 16 b_{5} A^{(0)}_{1004 } + 2 A^{(0)}_{4022 } + \frac{d}{d s} A^{(0)}_{4013 }=0,$$
$$- b_{1}^{2} A^{(0)}_{3122 } - b_{2} A^{(0)}_{3122 } + 3 b_{2} A^{(0)}_{4013 } - b_{3} A^{(0)}_{2122 } + 6 b_{3} A^{(0)}_{3013 } + b_{3} A^{(0)}_{4102 } - b_{4} A^{(0)}_{1122 } + 9 b_{4} A^{(0)}_{2013 } + 3 b_{4} A^{(0)}_{3102 } - b_{5} A^{(0)}_{0122 } + 12 b_{5} A^{(0)}_{1013 } + 6 b_{5} A^{(0)}_{2102 } + 3 A^{(0)}_{4031 } + \frac{d}{d s} A^{(0)}_{4022 }=0,$$
$$- b_{1}^{2} A^{(0)}_{3131 } - b_{2} A^{(0)}_{3131 } + 2 b_{2} A^{(0)}_{4022 } - b_{3} A^{(0)}_{2131 } + 4 b_{3} A^{(0)}_{3022 } + b_{3} A^{(0)}_{4111 } - b_{4} A^{(0)}_{1131 } + 6 b_{4} A^{(0)}_{2022 } + 3 b_{4} A^{(0)}_{3111 } - 2 b_{4} A^{(0)}_{4002 } - b_{5} A^{(0)}_{0131 } + 8 b_{5} A^{(0)}_{1022 } + 6 b_{5} A^{(0)}_{2111 } - 8 b_{5} A^{(0)}_{3002 } + 4 A^{(0)}_{4040 } + \frac{d}{d s} A^{(0)}_{4031 }=0,$$
$$- b_{1}^{2} A^{(0)}_{3140 } - b_{2} A^{(0)}_{3140 } + b_{2} A^{(0)}_{4031 } - b_{3} A^{(0)}_{2140 } + 2 b_{3} A^{(0)}_{3031 } + b_{3} A^{(0)}_{4120 } - b_{4} A^{(0)}_{1140 } + 3 b_{4} A^{(0)}_{2031 } + 3 b_{4} A^{(0)}_{3120 } - b_{4} A^{(0)}_{4011 } - b_{5} A^{(0)}_{0140 } + 4 b_{5} A^{(0)}_{1031 } + 6 b_{5} A^{(0)}_{2120 } - 4 b_{5} A^{(0)}_{3011 } - b_{5} A^{(0)}_{4100 } + \frac{d}{d s} A^{(0)}_{4040 }=0,$$
$$A^{(0)}_{0611 } + A^{(0)}_{1502 } + \frac{d}{d s} A^{(0)}_{0602 }=0,$$
$$2 b_{2} A^{(0)}_{0602 } + 2 A^{(0)}_{0620 } + A^{(0)}_{1511 } + \frac{d}{d s} A^{(0)}_{0611 }=0,$$
$$b_{2} A^{(0)}_{0611 } + 7 b_{3} A^{(0)}_{0700 } + A^{(0)}_{1520 } + \frac{d}{d s} A^{(0)}_{0620 }=0,$$
$$- 6 b_{1}^{2} A^{(0)}_{0602 } - 6 b_{2} A^{(0)}_{0602 } + A^{(0)}_{1511 } + 2 A^{(0)}_{2402 } + \frac{d}{d s} A^{(0)}_{1502 }=0,$$
$$- 6 b_{1}^{2} A^{(0)}_{0611 } - 6 b_{2} A^{(0)}_{0611 } + 2 b_{2} A^{(0)}_{1502 } + 4 b_{3} A^{(0)}_{0502 } + 2 A^{(0)}_{1520 } + 2 A^{(0)}_{2411 } + \frac{d}{d s} A^{(0)}_{1511 }=0,$$
$$- 6 b_{1}^{2} A^{(0)}_{0620 } - 6 b_{2} A^{(0)}_{0620 } + b_{2} A^{(0)}_{1511 } + 2 b_{3} A^{(0)}_{0511 } + 6 b_{3} A^{(0)}_{1600 } + 18 b_{4} A^{(0)}_{0600 } + 2 A^{(0)}_{2420 } + \frac{d}{d s} A^{(0)}_{1520 }=0,$$
$$- 5 b_{1}^{2} A^{(0)}_{1502 } - 5 b_{2} A^{(0)}_{1502 } - 5 b_{3} A^{(0)}_{0502 } + A^{(0)}_{2411 } + 3 A^{(0)}_{3302 } + \frac{d}{d s} A^{(0)}_{2402 }=0,$$
$$- 5 b_{1}^{2} A^{(0)}_{1511 } - 5 b_{2} A^{(0)}_{1511 } + 2 b_{2} A^{(0)}_{2402 } - 5 b_{3} A^{(0)}_{0511 } + 4 b_{3} A^{(0)}_{1402 } + 6 b_{4} A^{(0)}_{0402 } + 2 A^{(0)}_{2420 } + 3 A^{(0)}_{3311 } + \frac{d}{d s} A^{(0)}_{2411 }=0,$$
$$- 5 b_{1}^{2} A^{(0)}_{1520 } - 5 b_{2} A^{(0)}_{1520 } + b_{2} A^{(0)}_{2411 } - 5 b_{3} A^{(0)}_{0520 } + 2 b_{3} A^{(0)}_{1411 } + 5 b_{3} A^{(0)}_{2500 } + 3 b_{4} A^{(0)}_{0411 } + 15 b_{4} A^{(0)}_{1500 } + 30 b_{5} A^{(0)}_{0500 } + 3 A^{(0)}_{3320 } + \frac{d}{d s} A^{(0)}_{2420 }=0,$$
$$- 4 b_{1}^{2} A^{(0)}_{2402 } - 4 b_{2} A^{(0)}_{2402 } - 4 b_{3} A^{(0)}_{1402 } - 4 b_{4} A^{(0)}_{0402 } + A^{(0)}_{3311 } + 4 A^{(0)}_{4202 } + \frac{d}{d s} A^{(0)}_{3302 }=0,$$
$$- 4 b_{1}^{2} A^{(0)}_{2411 } - 4 b_{2} A^{(0)}_{2411 } + 2 b_{2} A^{(0)}_{3302 } - 4 b_{3} A^{(0)}_{1411 } + 4 b_{3} A^{(0)}_{2302 } - 4 b_{4} A^{(0)}_{0411 } + 6 b_{4} A^{(0)}_{1302 } + 8 b_{5} A^{(0)}_{0302 } + 2 A^{(0)}_{3320 } + 4 A^{(0)}_{4211 } + \frac{d}{d s} A^{(0)}_{3311 }=0,$$
$$- 4 b_{1}^{2} A^{(0)}_{2420 } - 4 b_{2} A^{(0)}_{2420 } + b_{2} A^{(0)}_{3311 } - 4 b_{3} A^{(0)}_{1420 } + 2 b_{3} A^{(0)}_{2311 } + 4 b_{3} A^{(0)}_{3400 } - 4 b_{4} A^{(0)}_{0420 } + 3 b_{4} A^{(0)}_{1311 } + 12 b_{4} A^{(0)}_{2400 } + 4 b_{5} A^{(0)}_{0311 } + 24 b_{5} A^{(0)}_{1400 } + 4 A^{(0)}_{4220 } + \frac{d}{d s} A^{(0)}_{3320 }=0,$$
$$- 3 b_{1}^{2} A^{(0)}_{3302 } - 3 b_{2} A^{(0)}_{3302 } - 3 b_{3} A^{(0)}_{2302 } - 3 b_{4} A^{(0)}_{1302 } - 3 b_{5} A^{(0)}_{0302 } + A^{(0)}_{4211 } + 5 A^{(0)}_{5102 } + \frac{d}{d s} A^{(0)}_{4202 }=0,$$
$$- 3 b_{1}^{2} A^{(0)}_{3311 } - 3 b_{2} A^{(0)}_{3311 } + 2 b_{2} A^{(0)}_{4202 } - 3 b_{3} A^{(0)}_{2311 } + 4 b_{3} A^{(0)}_{3202 } - 3 b_{4} A^{(0)}_{1311 } + 6 b_{4} A^{(0)}_{2202 } - 3 b_{5} A^{(0)}_{0311 } + 8 b_{5} A^{(0)}_{1202 } + 2 A^{(0)}_{4220 } + 5 A^{(0)}_{5111 } + \frac{d}{d s} A^{(0)}_{4211 }=0,$$
$$- 3 b_{1}^{2} A^{(0)}_{3320 } - 3 b_{2} A^{(0)}_{3320 } + b_{2} A^{(0)}_{4211 } - 3 b_{3} A^{(0)}_{2320 } + 2 b_{3} A^{(0)}_{3211 } + 3 b_{3} A^{(0)}_{4300 } - 3 b_{4} A^{(0)}_{1320 } + 3 b_{4} A^{(0)}_{2211 } + 9 b_{4} A^{(0)}_{3300 } - 3 b_{5} A^{(0)}_{0320 } + 4 b_{5} A^{(0)}_{1211 } + 18 b_{5} A^{(0)}_{2300 } + 5 A^{(0)}_{5120 } + \frac{d}{d s} A^{(0)}_{4220 }=0,$$
$$- 2 b_{1}^{2} A^{(0)}_{4202 } - 2 b_{2} A^{(0)}_{4202 } - 2 b_{3} A^{(0)}_{3202 } - 2 b_{4} A^{(0)}_{2202 } - 2 b_{5} A^{(0)}_{1202 } + A^{(0)}_{5111 } + 6 A^{(0)}_{6002 } + \frac{d}{d s} A^{(0)}_{5102 }=0,$$
$$- 2 b_{1}^{2} A^{(0)}_{4211 } - 2 b_{2} A^{(0)}_{4211 } + 2 b_{2} A^{(0)}_{5102 } - 2 b_{3} A^{(0)}_{3211 } + 4 b_{3} A^{(0)}_{4102 } - 2 b_{4} A^{(0)}_{2211 } + 6 b_{4} A^{(0)}_{3102 } - 2 b_{5} A^{(0)}_{1211 } + 8 b_{5} A^{(0)}_{2102 } + 2 A^{(0)}_{5120 } + 6 A^{(0)}_{6011 } + \frac{d}{d s} A^{(0)}_{5111 }=0,$$
$$- 2 b_{1}^{2} A^{(0)}_{4220 } - 2 b_{2} A^{(0)}_{4220 } + b_{2} A^{(0)}_{5111 } - 2 b_{3} A^{(0)}_{3220 } + 2 b_{3} A^{(0)}_{4111 } + 2 b_{3} A^{(0)}_{5200 } - 2 b_{4} A^{(0)}_{2220 } + 3 b_{4} A^{(0)}_{3111 } + 6 b_{4} A^{(0)}_{4200 } - 2 b_{5} A^{(0)}_{1220 } + 4 b_{5} A^{(0)}_{2111 } + 12 b_{5} A^{(0)}_{3200 } + 6 A^{(0)}_{6020 } + \frac{d}{d s} A^{(0)}_{5120 }=0,$$
$$- b_{1}^{2} A^{(0)}_{5102 } - b_{2} A^{(0)}_{5102 } - b_{3} A^{(0)}_{4102 } - b_{4} A^{(0)}_{3102 } - b_{5} A^{(0)}_{2102 } + A^{(0)}_{6011 } + \frac{d}{d s} A^{(0)}_{6002 }=0,$$
$$- b_{1}^{2} A^{(0)}_{5111 } - b_{2} A^{(0)}_{5111 } + 2 b_{2} A^{(0)}_{6002 } - b_{3} A^{(0)}_{4111 } + 4 b_{3} A^{(0)}_{5002 } - b_{4} A^{(0)}_{3111 } + 6 b_{4} A^{(0)}_{4002 } - b_{5} A^{(0)}_{2111 } + 8 b_{5} A^{(0)}_{3002 } + 2 A^{(0)}_{6020 } + \frac{d}{d s} A^{(0)}_{6011 }=0,$$
$$- b_{1}^{2} A^{(0)}_{5120 } - b_{2} A^{(0)}_{5120 } + b_{2} A^{(0)}_{6011 } - b_{3} A^{(0)}_{4120 } + 2 b_{3} A^{(0)}_{5011 } + b_{3} A^{(0)}_{6100 } - b_{4} A^{(0)}_{3120 } + 3 b_{4} A^{(0)}_{4011 } + 3 b_{4} A^{(0)}_{5100 } - b_{5} A^{(0)}_{2120 } + 4 b_{5} A^{(0)}_{3011 } + 6 b_{5} A^{(0)}_{4100 } + \frac{d}{d s} A^{(0)}_{6020 }=0,$$
$$A^{(0)}_{1700 } + \frac{d}{d s} A^{(0)}_{0800 }=0,$$
$$- 5 b_{1}^{2} A^{(0)}_{3500 } - 5 b_{2} A^{(0)}_{3500 } - 5 b_{3} A^{(0)}_{2500 } - 5 b_{4} A^{(0)}_{1500 } - 5 b_{5} A^{(0)}_{0500 } + 5 A^{(0)}_{5300 } + \frac{d}{d s} A^{(0)}_{4400 }=0,$$
$$- 7 b_{1}^{2} A^{(0)}_{1700 } - 7 b_{2} A^{(0)}_{1700 } - 7 b_{3} A^{(0)}_{0700 } + 3 A^{(0)}_{3500 } + \frac{d}{d s} A^{(0)}_{2600 }=0,$$
$$- 8 b_{1}^{2} A^{(0)}_{0800 } - 8 b_{2} A^{(0)}_{0800 } + 2 A^{(0)}_{2600 } + \frac{d}{d s} A^{(0)}_{1700 }=0,$$
$$- 6 b_{1}^{2} A^{(0)}_{2600 } - 6 b_{2} A^{(0)}_{2600 } - 6 b_{3} A^{(0)}_{1600 } - 6 b_{4} A^{(0)}_{0600 } + 4 A^{(0)}_{4400 } + \frac{d}{d s} A^{(0)}_{3500 }=0,$$
$$- 4 b_{1}^{2} A^{(0)}_{4400 } - 4 b_{2} A^{(0)}_{4400 } - 4 b_{3} A^{(0)}_{3400 } - 4 b_{4} A^{(0)}_{2400 } - 4 b_{5} A^{(0)}_{1400 } + 6 A^{(0)}_{6200 } + \frac{d}{d s} A^{(0)}_{5300 }=0,$$
$$- 3 b_{1}^{2} A^{(0)}_{5300 } - 3 b_{2} A^{(0)}_{5300 } - 3 b_{3} A^{(0)}_{4300 } - 3 b_{4} A^{(0)}_{3300 } - 3 b_{5} A^{(0)}_{2300 } + 7 A^{(0)}_{7100 } + \frac{d}{d s} A^{(0)}_{6200 }=0,$$
$$- 2 b_{1}^{2} A^{(0)}_{6200 } - 2 b_{2} A^{(0)}_{6200 } - 2 b_{3} A^{(0)}_{5200 } - 2 b_{4} A^{(0)}_{4200 } - 2 b_{5} A^{(0)}_{3200 } + 8 A^{(0)}_{8000 } + \frac{d}{d s} A^{(0)}_{7100 }=0,$$
$$- b_{1}^{2} A^{(0)}_{7100 } - b_{2} A^{(0)}_{7100 } - b_{3} A^{(0)}_{6100 } - b_{4} A^{(0)}_{5100 } - b_{5} A^{(0)}_{4100 } + \frac{d}{d s} A^{(0)}_{8000 }=0,$$
$$- b_{1}^{2} A^{(1)}_{0100 } + b_{1} A^{(0)}_{1100 } - b_{2} A^{(1)}_{0100 } + \frac{d}{d s} A^{(1)}_{1000 }=0,$$
$$2 b_{1} A^{(0)}_{0200 }+ A^{(1)}_{1000 } + \frac{d}{d s} A^{(1)}_{0100 }=0,$$
$$- b_{1}^{2} A^{(1)}_{1100 } + b_{1} A^{(0)}_{2100 } - b_{2} A^{(1)}_{1100 } - b_{3} A^{(1)}_{0100 } + \frac{d}{d s} A^{(1)}_{2000 }=0,$$
$$- 2 b_{1}^{2} A^{(1)}_{0200 } + 2 b_{1} A^{(0)}_{1200 } - 2 b_{2} A^{(1)}_{0200 } - 2 A^{(0)}_{2000 } + 2 A^{(1)}_{2000 } + \frac{d}{d s} A^{(1)}_{1100 }=0,$$
$$3 b_{1} A^{(0)}_{0300 } - A^{(0)}_{1100 } + A^{(1)}_{1100 } + \frac{d}{d s} A^{(1)}_{0200 }=0,$$
$$b_{1} A^{(0)}_{0120 } + b_{2} A^{(1)}_{0011 } + b_{3} A^{(1)}_{0100 } + \frac{d}{d s} A^{(1)}_{0020 }=0,$$
$$b_{1} A^{(0)}_{0111 } + 2 b_{2} A^{(1)}_{0002 }+ 2 A^{(1)}_{0020 } + \frac{d}{d s} A^{(1)}_{0011 }=0,$$
$$b_{1} A^{(0)}_{0102 }+ A^{(1)}_{0011 } + \frac{d}{d s} A^{(1)}_{0002 }=0,$$
$$- b_{1}^{2} A^{(1)}_{2100 } + b_{1} A^{(0)}_{3100 } - b_{2} A^{(1)}_{2100 } - b_{3} A^{(1)}_{1100 } - b_{4} A^{(1)}_{0100 } + \frac{d}{d s} A^{(1)}_{3000 }=0,$$
$$- 2 b_{1}^{2} A^{(1)}_{1200 } + 2 b_{1} A^{(0)}_{2200 } - 2 b_{2} A^{(1)}_{1200 } - 2 b_{3} A^{(1)}_{0200 } - 3 A^{(0)}_{3000 } + 3 A^{(1)}_{3000 } + \frac{d}{d s} A^{(1)}_{2100 }=0,$$
$$- 3 b_{1}^{2} A^{(1)}_{0300 } + 3 b_{1} A^{(0)}_{1300 } - 3 b_{2} A^{(1)}_{0300 } - 2 A^{(0)}_{2100 } + 2 A^{(1)}_{2100 } + \frac{d}{d s} A^{(1)}_{1200 }=0,$$
$$4 b_{1} A^{(0)}_{0400 } - A^{(0)}_{1200 } + A^{(1)}_{1200 } + \frac{d}{d s} A^{(1)}_{0300 }=0,$$
$$- b_{1}^{2} A^{(1)}_{0120 } + b_{1} A^{(0)}_{1120 } - b_{2} A^{(1)}_{0120 } + b_{2} A^{(1)}_{1011 } + 2 b_{3} A^{(1)}_{0011 } + b_{3} A^{(1)}_{1100 } + 3 b_{4} A^{(1)}_{0100 } + \frac{d}{d s} A^{(1)}_{1020 }=0,$$
$$2 b_{1} A^{(0)}_{0220 } + b_{2} A^{(1)}_{0111 } + 2 b_{3} A^{(1)}_{0200 } - A^{(0)}_{1020 } + A^{(1)}_{1020 } + \frac{d}{d s} A^{(1)}_{0120 }=0,$$
$$- b_{1}^{2} A^{(1)}_{0111 } + b_{1} A^{(0)}_{1111 } - b_{2} A^{(1)}_{0111 } + 2 b_{2} A^{(1)}_{1002 } + 4 b_{3} A^{(1)}_{0002 } - 2 A^{(0)}_{1020 } + 2 A^{(1)}_{1020 } + \frac{d}{d s} A^{(1)}_{1011 }=0,$$
$$2 b_{1} A^{(0)}_{0211 } + 2 b_{2} A^{(1)}_{0102 } - 2 A^{(0)}_{0120 } - A^{(0)}_{1011 } + 2 A^{(1)}_{0120 } + A^{(1)}_{1011 } + \frac{d}{d s} A^{(1)}_{0111 }=0,$$
$$- b_{1}^{2} A^{(1)}_{0102 } + b_{1} A^{(0)}_{1102 } - b_{2} A^{(1)}_{0102 } - A^{(0)}_{1011 } + A^{(1)}_{1011 } + \frac{d}{d s} A^{(1)}_{1002 }=0,$$
$$2 b_{1} A^{(0)}_{0202 } - A^{(0)}_{0111 } - A^{(0)}_{1002 } + A^{(1)}_{0111 } + A^{(1)}_{1002 } + \frac{d}{d s} A^{(1)}_{0102 }=0,$$
$$- b_{1}^{2} A^{(1)}_{3100 } + b_{1} A^{(0)}_{4100 } - b_{2} A^{(1)}_{3100 } - b_{3} A^{(1)}_{2100 } - b_{4} A^{(1)}_{1100 } - b_{5} A^{(1)}_{0100 } + \frac{d}{d s} A^{(1)}_{4000 }=0,$$
$$- 2 b_{1}^{2} A^{(1)}_{2200 } + 2 b_{1} A^{(0)}_{3200 } - 2 b_{2} A^{(1)}_{2200 } - 2 b_{3} A^{(1)}_{1200 } - 2 b_{4} A^{(1)}_{0200 } - 4 A^{(0)}_{4000 } + 4 A^{(1)}_{4000 } + \frac{d}{d s} A^{(1)}_{3100 }=0,$$
$$- 3 b_{1}^{2} A^{(1)}_{1300 } + 3 b_{1} A^{(0)}_{2300 } - 3 b_{2} A^{(1)}_{1300 } - 3 b_{3} A^{(1)}_{0300 } - 3 A^{(0)}_{3100 } + 3 A^{(1)}_{3100 } + \frac{d}{d s} A^{(1)}_{2200 }=0,$$
$$- 4 b_{1}^{2} A^{(1)}_{0400 } + 4 b_{1} A^{(0)}_{1400 } - 4 b_{2} A^{(1)}_{0400 } - 2 A^{(0)}_{2200 } + 2 A^{(1)}_{2200 } + \frac{d}{d s} A^{(1)}_{1300 }=0,$$
$$5 b_{1} A^{(0)}_{0500 } - A^{(0)}_{1300 } + A^{(1)}_{1300 } + \frac{d}{d s} A^{(1)}_{0400 }=0,$$
$$- b_{1}^{2} A^{(1)}_{1120 } + b_{1} A^{(0)}_{2120 } - b_{2} A^{(1)}_{1120 } + b_{2} A^{(1)}_{2011 } - b_{3} A^{(1)}_{0120 } + 2 b_{3} A^{(1)}_{1011 } + b_{3} A^{(1)}_{2100 } + 3 b_{4} A^{(1)}_{0011 } + 3 b_{4} A^{(1)}_{1100 } + 6 b_{5} A^{(1)}_{0100 } + \frac{d}{d s} A^{(1)}_{2020 }=0,$$
$$- 2 b_{1}^{2} A^{(1)}_{0220 } + 2 b_{1} A^{(0)}_{1220 } - 2 b_{2} A^{(1)}_{0220 } + b_{2} A^{(1)}_{1111 } + 2 b_{3} A^{(1)}_{0111 } + 2 b_{3} A^{(1)}_{1200 } + 6 b_{4} A^{(1)}_{0200 } - 2 A^{(0)}_{2020 } + 2 A^{(1)}_{2020 } + \frac{d}{d s} A^{(1)}_{1120 }=0,$$
$$3 b_{1} A^{(0)}_{0320 } + b_{2} A^{(1)}_{0211 } + 3 b_{3} A^{(1)}_{0300 } - A^{(0)}_{1120 } + A^{(1)}_{1120 } + \frac{d}{d s} A^{(1)}_{0220 }=0,$$
$$- b_{1}^{2} A^{(1)}_{1111 } + b_{1} A^{(0)}_{2111 } - b_{2} A^{(1)}_{1111 } + 2 b_{2} A^{(1)}_{2002 } - b_{3} A^{(1)}_{0111 } + 4 b_{3} A^{(1)}_{1002 } + 6 b_{4} A^{(1)}_{0002 } - 2 A^{(0)}_{2020 } + 2 A^{(1)}_{2020 } + \frac{d}{d s} A^{(1)}_{2011 }=0,$$
$$- 2 b_{1}^{2} A^{(1)}_{0211 } + 2 b_{1} A^{(0)}_{1211 } - 2 b_{2} A^{(1)}_{0211 } + 2 b_{2} A^{(1)}_{1102 } + 4 b_{3} A^{(1)}_{0102 } - 2 A^{(0)}_{1120 } - 2 A^{(0)}_{2011 } + 2 A^{(1)}_{1120 } + 2 A^{(1)}_{2011 } + \frac{d}{d s} A^{(1)}_{1111 }=0,$$
$$- b_{1}^{2} A^{(1)}_{1102 } + b_{1} A^{(0)}_{2102 } - b_{2} A^{(1)}_{1102 } - b_{3} A^{(1)}_{0102 } - A^{(0)}_{2011 } + A^{(1)}_{2011 } + \frac{d}{d s} A^{(1)}_{2002 }=0,$$
$$- 2 b_{1}^{2} A^{(1)}_{0202 } + 2 b_{1} A^{(0)}_{1202 } - 2 b_{2} A^{(1)}_{0202 } - A^{(0)}_{1111 } - 2 A^{(0)}_{2002 } + A^{(1)}_{1111 } + 2 A^{(1)}_{2002 } + \frac{d}{d s} A^{(1)}_{1102 }=0,$$
$$3 b_{1} A^{(0)}_{0311 } + 2 b_{2} A^{(1)}_{0202 } - 2 A^{(0)}_{0220 } - A^{(0)}_{1111 } + 2 A^{(1)}_{0220 } + A^{(1)}_{1111 } + \frac{d}{d s} A^{(1)}_{0211 }=0,$$
$$3 b_{1} A^{(0)}_{0302 } - A^{(0)}_{0211 } - A^{(0)}_{1102 } + A^{(1)}_{0211 } + A^{(1)}_{1102 } + \frac{d}{d s} A^{(1)}_{0202 }=0,$$
$$b_{1} A^{(0)}_{0140 } + b_{2} A^{(1)}_{0031 } + b_{3} A^{(1)}_{0120 } - b_{4} A^{(1)}_{0011 } - b_{5} A^{(1)}_{0100 } + \frac{d}{d s} A^{(1)}_{0040 }=0,$$
$$b_{1} A^{(0)}_{0131 } + 2 b_{2} A^{(1)}_{0022 } + b_{3} A^{(1)}_{0111 } - 2 b_{4} A^{(1)}_{0002 } - 4 A^{(0)}_{0040 } + 4 A^{(1)}_{0040 } + \frac{d}{d s} A^{(1)}_{0031 }=0,$$
$$b_{1} A^{(0)}_{0122 } + 3 b_{2} A^{(1)}_{0013 } + b_{3} A^{(1)}_{0102 } - 3 A^{(0)}_{0031 } + 3 A^{(1)}_{0031 } + \frac{d}{d s} A^{(1)}_{0022 }=0,$$
$$b_{1} A^{(0)}_{0113 } + 4 b_{2} A^{(1)}_{0004 } - 2 A^{(0)}_{0022 } + 2 A^{(1)}_{0022 } + \frac{d}{d s} A^{(1)}_{0013 }=0,$$
$$b_{1} A^{(0)}_{0104 } - A^{(0)}_{0013 } + A^{(1)}_{0013 } + \frac{d}{d s} A^{(1)}_{0004 }=0,$$
$$- b_{1}^{2} A^{(1)}_{4100 } + b_{1} A^{(0)}_{5100 } - b_{2} A^{(1)}_{4100 } - b_{3} A^{(1)}_{3100 } - b_{4} A^{(1)}_{2100 } - b_{5} A^{(1)}_{1100 } + \frac{d}{d s} A^{(1)}_{5000 }=0,$$
$$- 2 b_{1}^{2} A^{(1)}_{3200 } + 2 b_{1} A^{(0)}_{4200 } - 2 b_{2} A^{(1)}_{3200 } - 2 b_{3} A^{(1)}_{2200 } - 2 b_{4} A^{(1)}_{1200 } - 2 b_{5} A^{(1)}_{0200 } - 5 A^{(0)}_{5000 } + 5 A^{(1)}_{5000 } + \frac{d}{d s} A^{(1)}_{4100 }=0,$$
$$- 3 b_{1}^{2} A^{(1)}_{2300 } + 3 b_{1} A^{(0)}_{3300 } - 3 b_{2} A^{(1)}_{2300 } - 3 b_{3} A^{(1)}_{1300 } - 3 b_{4} A^{(1)}_{0300 } - 4 A^{(0)}_{4100 } + 4 A^{(1)}_{4100 } + \frac{d}{d s} A^{(1)}_{3200 }=0,$$
$$- 4 b_{1}^{2} A^{(1)}_{1400 } + 4 b_{1} A^{(0)}_{2400 } - 4 b_{2} A^{(1)}_{1400 } - 4 b_{3} A^{(1)}_{0400 } - 3 A^{(0)}_{3200 } + 3 A^{(1)}_{3200 } + \frac{d}{d s} A^{(1)}_{2300 }=0,$$
$$- 5 b_{1}^{2} A^{(1)}_{0500 } + 5 b_{1} A^{(0)}_{1500 } - 5 b_{2} A^{(1)}_{0500 } - 2 A^{(0)}_{2300 } + 2 A^{(1)}_{2300 } + \frac{d}{d s} A^{(1)}_{1400 }=0,$$
$$6 b_{1} A^{(0)}_{0600 } - A^{(0)}_{1400 } + A^{(1)}_{1400 } + \frac{d}{d s} A^{(1)}_{0500 }=0,$$
$$- b_{1}^{2} A^{(1)}_{2120 } + b_{1} A^{(0)}_{3120 } - b_{2} A^{(1)}_{2120 } + b_{2} A^{(1)}_{3011 } - b_{3} A^{(1)}_{1120 } + 2 b_{3} A^{(1)}_{2011 } + b_{3} A^{(1)}_{3100 } - b_{4} A^{(1)}_{0120 } + 3 b_{4} A^{(1)}_{1011 } + 3 b_{4} A^{(1)}_{2100 } + 4 b_{5} A^{(1)}_{0011 } + 6 b_{5} A^{(1)}_{1100 } + \frac{d}{d s} A^{(1)}_{3020 }=0,$$
$$- 2 b_{1}^{2} A^{(1)}_{1220 } + 2 b_{1} A^{(0)}_{2220 } - 2 b_{2} A^{(1)}_{1220 } + b_{2} A^{(1)}_{2111 } - 2 b_{3} A^{(1)}_{0220 } + 2 b_{3} A^{(1)}_{1111 } + 2 b_{3} A^{(1)}_{2200 } + 3 b_{4} A^{(1)}_{0111 } + 6 b_{4} A^{(1)}_{1200 } + 12 b_{5} A^{(1)}_{0200 } - 3 A^{(0)}_{3020 } + 3 A^{(1)}_{3020 } + \frac{d}{d s} A^{(1)}_{2120 }=0,$$
$$- 3 b_{1}^{2} A^{(1)}_{0320 } + 3 b_{1} A^{(0)}_{1320 } - 3 b_{2} A^{(1)}_{0320 } + b_{2} A^{(1)}_{1211 } + 2 b_{3} A^{(1)}_{0211 } + 3 b_{3} A^{(1)}_{1300 } + 9 b_{4} A^{(1)}_{0300 } - 2 A^{(0)}_{2120 } + 2 A^{(1)}_{2120 } + \frac{d}{d s} A^{(1)}_{1220 }=0,$$
$$4 b_{1} A^{(0)}_{0420 } + b_{2} A^{(1)}_{0311 } + 4 b_{3} A^{(1)}_{0400 } - A^{(0)}_{1220 } + A^{(1)}_{1220 } + \frac{d}{d s} A^{(1)}_{0320 }=0,$$
$$- b_{1}^{2} A^{(1)}_{2111 } + b_{1} A^{(0)}_{3111 } - b_{2} A^{(1)}_{2111 } + 2 b_{2} A^{(1)}_{3002 } - b_{3} A^{(1)}_{1111 } + 4 b_{3} A^{(1)}_{2002 } - b_{4} A^{(1)}_{0111 } + 6 b_{4} A^{(1)}_{1002 } + 8 b_{5} A^{(1)}_{0002 } - 2 A^{(0)}_{3020 } + 2 A^{(1)}_{3020 } + \frac{d}{d s} A^{(1)}_{3011 }=0,$$
$$- 2 b_{1}^{2} A^{(1)}_{1211 } + 2 b_{1} A^{(0)}_{2211 } - 2 b_{2} A^{(1)}_{1211 } + 2 b_{2} A^{(1)}_{2102 } - 2 b_{3} A^{(1)}_{0211 } + 4 b_{3} A^{(1)}_{1102 } + 6 b_{4} A^{(1)}_{0102 } - 2 A^{(0)}_{2120 } - 3 A^{(0)}_{3011 } + 2 A^{(1)}_{2120 } + 3 A^{(1)}_{3011 } + \frac{d}{d s} A^{(1)}_{2111 }=0,$$
$$- 3 b_{1}^{2} A^{(1)}_{0311 } + 3 b_{1} A^{(0)}_{1311 } - 3 b_{2} A^{(1)}_{0311 } + 2 b_{2} A^{(1)}_{1202 } + 4 b_{3} A^{(1)}_{0202 } - 2 A^{(0)}_{1220 } - 2 A^{(0)}_{2111 } + 2 A^{(1)}_{1220 } + 2 A^{(1)}_{2111 } + \frac{d}{d s} A^{(1)}_{1211 }=0,$$
$$4 b_{1} A^{(0)}_{0411 } + 2 b_{2} A^{(1)}_{0302 } - 2 A^{(0)}_{0320 } - A^{(0)}_{1211 } + 2 A^{(1)}_{0320 } + A^{(1)}_{1211 } + \frac{d}{d s} A^{(1)}_{0311 }=0,$$
$$- b_{1}^{2} A^{(1)}_{2102 } + b_{1} A^{(0)}_{3102 } - b_{2} A^{(1)}_{2102 } - b_{3} A^{(1)}_{1102 } - b_{4} A^{(1)}_{0102 } - A^{(0)}_{3011 } + A^{(1)}_{3011 } + \frac{d}{d s} A^{(1)}_{3002 }=0,$$
$$- 2 b_{1}^{2} A^{(1)}_{1202 } + 2 b_{1} A^{(0)}_{2202 } - 2 b_{2} A^{(1)}_{1202 } - 2 b_{3} A^{(1)}_{0202 } - A^{(0)}_{2111 } - 3 A^{(0)}_{3002 } + A^{(1)}_{2111 } + 3 A^{(1)}_{3002 } + \frac{d}{d s} A^{(1)}_{2102 }=0,$$
$$- 3 b_{1}^{2} A^{(1)}_{0302 } + 3 b_{1} A^{(0)}_{1302 } - 3 b_{2} A^{(1)}_{0302 } - A^{(0)}_{1211 } - 2 A^{(0)}_{2102 } + A^{(1)}_{1211 } + 2 A^{(1)}_{2102 } + \frac{d}{d s} A^{(1)}_{1202 }=0,$$
$$4 b_{1} A^{(0)}_{0402 } - A^{(0)}_{0311 } - A^{(0)}_{1202 } + A^{(1)}_{0311 } + A^{(1)}_{1202 } + \frac{d}{d s} A^{(1)}_{0302 }=0,$$
$$- b_{1}^{2} A^{(1)}_{0140 } + b_{1} A^{(0)}_{1140 } - b_{2} A^{(1)}_{0140 } + b_{2} A^{(1)}_{1031 } + 2 b_{3} A^{(1)}_{0031 } + b_{3} A^{(1)}_{1120 } + 3 b_{4} A^{(1)}_{0120 } - b_{4} A^{(1)}_{1011 } - 4 b_{5} A^{(1)}_{0011 } - b_{5} A^{(1)}_{1100 } + \frac{d}{d s} A^{(1)}_{1040 }=0,$$
$$2 b_{1} A^{(0)}_{0240 } + b_{2} A^{(1)}_{0131 } + 2 b_{3} A^{(1)}_{0220 } - b_{4} A^{(1)}_{0111 } - 2 b_{5} A^{(1)}_{0200 } - A^{(0)}_{1040 } + A^{(1)}_{1040 } + \frac{d}{d s} A^{(1)}_{0140 }=0,$$
$$- b_{1}^{2} A^{(1)}_{0131 } + b_{1} A^{(0)}_{1131 } - b_{2} A^{(1)}_{0131 } + 2 b_{2} A^{(1)}_{1022 } + 4 b_{3} A^{(1)}_{0022 } + b_{3} A^{(1)}_{1111 } + 3 b_{4} A^{(1)}_{0111 } - 2 b_{4} A^{(1)}_{1002 } - 8 b_{5} A^{(1)}_{0002 } - 4 A^{(0)}_{1040 } + 4 A^{(1)}_{1040 } + \frac{d}{d s} A^{(1)}_{1031 }=0,$$
$$2 b_{1} A^{(0)}_{0231 } + 2 b_{2} A^{(1)}_{0122 } + 2 b_{3} A^{(1)}_{0211 } - 2 b_{4} A^{(1)}_{0102 } - 4 A^{(0)}_{0140 } - A^{(0)}_{1031 } + 4 A^{(1)}_{0140 } + A^{(1)}_{1031 } + \frac{d}{d s} A^{(1)}_{0131 }=0,$$
$$- b_{1}^{2} A^{(1)}_{0122 } + b_{1} A^{(0)}_{1122 } - b_{2} A^{(1)}_{0122 } + 3 b_{2} A^{(1)}_{1013 } + 6 b_{3} A^{(1)}_{0013 } + b_{3} A^{(1)}_{1102 } + 3 b_{4} A^{(1)}_{0102 } - 3 A^{(0)}_{1031 } + 3 A^{(1)}_{1031 } + \frac{d}{d s} A^{(1)}_{1022 }=0,$$
$$2 b_{1} A^{(0)}_{0222 } + 3 b_{2} A^{(1)}_{0113 } + 2 b_{3} A^{(1)}_{0202 } - 3 A^{(0)}_{0131 } - A^{(0)}_{1022 } + 3 A^{(1)}_{0131 } + A^{(1)}_{1022 } + \frac{d}{d s} A^{(1)}_{0122 }=0,$$
$$- b_{1}^{2} A^{(1)}_{0113 } + b_{1} A^{(0)}_{1113 } - b_{2} A^{(1)}_{0113 } + 4 b_{2} A^{(1)}_{1004 } + 8 b_{3} A^{(1)}_{0004 } - 2 A^{(0)}_{1022 } + 2 A^{(1)}_{1022 } + \frac{d}{d s} A^{(1)}_{1013 }=0,$$
$$2 b_{1} A^{(0)}_{0213 } + 4 b_{2} A^{(1)}_{0104 } - 2 A^{(0)}_{0122 } - A^{(0)}_{1013 } + 2 A^{(1)}_{0122 } + A^{(1)}_{1013 } + \frac{d}{d s} A^{(1)}_{0113 }=0,$$
$$- b_{1}^{2} A^{(1)}_{0104 } + b_{1} A^{(0)}_{1104 } - b_{2} A^{(1)}_{0104 } - A^{(0)}_{1013 } + A^{(1)}_{1013 } + \frac{d}{d s} A^{(1)}_{1004 }=0,$$
$$2 b_{1} A^{(0)}_{0204 } - A^{(0)}_{0113 } - A^{(0)}_{1004 } + A^{(1)}_{0113 } + A^{(1)}_{1004 } + \frac{d}{d s} A^{(1)}_{0104 }=0,$$
$$- b_{1}^{2} A^{(1)}_{5100 } + b_{1} A^{(0)}_{6100 } - b_{2} A^{(1)}_{5100 } - b_{3} A^{(1)}_{4100 } - b_{4} A^{(1)}_{3100 } - b_{5} A^{(1)}_{2100 } + \frac{d}{d s} A^{(1)}_{6000 }=0,$$
$$- 2 b_{1}^{2} A^{(1)}_{4200 } + 2 b_{1} A^{(0)}_{5200 } - 2 b_{2} A^{(1)}_{4200 } - 2 b_{3} A^{(1)}_{3200 } - 2 b_{4} A^{(1)}_{2200 } - 2 b_{5} A^{(1)}_{1200 } - 6 A^{(0)}_{6000 } + 6 A^{(1)}_{6000 } + \frac{d}{d s} A^{(1)}_{5100 }=0,$$
$$- 3 b_{1}^{2} A^{(1)}_{3300 } + 3 b_{1} A^{(0)}_{4300 } - 3 b_{2} A^{(1)}_{3300 } - 3 b_{3} A^{(1)}_{2300 } - 3 b_{4} A^{(1)}_{1300 } - 3 b_{5} A^{(1)}_{0300 } - 5 A^{(0)}_{5100 } + 5 A^{(1)}_{5100 } + \frac{d}{d s} A^{(1)}_{4200 }=0,$$
$$- 4 b_{1}^{2} A^{(1)}_{2400 } + 4 b_{1} A^{(0)}_{3400 } - 4 b_{2} A^{(1)}_{2400 } - 4 b_{3} A^{(1)}_{1400 } - 4 b_{4} A^{(1)}_{0400 } - 4 A^{(0)}_{4200 } + 4 A^{(1)}_{4200 } + \frac{d}{d s} A^{(1)}_{3300 }=0,$$
$$- 5 b_{1}^{2} A^{(1)}_{1500 } + 5 b_{1} A^{(0)}_{2500 } - 5 b_{2} A^{(1)}_{1500 } - 5 b_{3} A^{(1)}_{0500 } - 3 A^{(0)}_{3300 } + 3 A^{(1)}_{3300 } + \frac{d}{d s} A^{(1)}_{2400 }=0,$$
$$- 6 b_{1}^{2} A^{(1)}_{0600 } + 6 b_{1} A^{(0)}_{1600 } - 6 b_{2} A^{(1)}_{0600 } - 2 A^{(0)}_{2400 } + 2 A^{(1)}_{2400 } + \frac{d}{d s} A^{(1)}_{1500 }=0,$$
$$7 b_{1} A^{(0)}_{0700 } - A^{(0)}_{1500 } + A^{(1)}_{1500 } + \frac{d}{d s} A^{(1)}_{0600 }=0,$$
$$- b_{1}^{2} A^{(1)}_{3120 } + b_{1} A^{(0)}_{4120 } - b_{2} A^{(1)}_{3120 } + b_{2} A^{(1)}_{4011 } - b_{3} A^{(1)}_{2120 } + 2 b_{3} A^{(1)}_{3011 } + b_{3} A^{(1)}_{4100 } - b_{4} A^{(1)}_{1120 } + 3 b_{4} A^{(1)}_{2011 } + 3 b_{4} A^{(1)}_{3100 } - b_{5} A^{(1)}_{0120 } + 4 b_{5} A^{(1)}_{1011 } + 6 b_{5} A^{(1)}_{2100 } + \frac{d}{d s} A^{(1)}_{4020 }=0,$$
$$- 2 b_{1}^{2} A^{(1)}_{2220 } + 2 b_{1} A^{(0)}_{3220 } - 2 b_{2} A^{(1)}_{2220 } + b_{2} A^{(1)}_{3111 } - 2 b_{3} A^{(1)}_{1220 } + 2 b_{3} A^{(1)}_{2111 } + 2 b_{3} A^{(1)}_{3200 } - 2 b_{4} A^{(1)}_{0220 } + 3 b_{4} A^{(1)}_{1111 } + 6 b_{4} A^{(1)}_{2200 } + 4 b_{5} A^{(1)}_{0111 } + 12 b_{5} A^{(1)}_{1200 } - 4 A^{(0)}_{4020 } + 4 A^{(1)}_{4020 } + \frac{d}{d s} A^{(1)}_{3120 }=0,$$
$$- 3 b_{1}^{2} A^{(1)}_{1320 } + 3 b_{1} A^{(0)}_{2320 } - 3 b_{2} A^{(1)}_{1320 } + b_{2} A^{(1)}_{2211 } - 3 b_{3} A^{(1)}_{0320 } + 2 b_{3} A^{(1)}_{1211 } + 3 b_{3} A^{(1)}_{2300 } + 3 b_{4} A^{(1)}_{0211 } + 9 b_{4} A^{(1)}_{1300 } + 18 b_{5} A^{(1)}_{0300 } - 3 A^{(0)}_{3120 } + 3 A^{(1)}_{3120 } + \frac{d}{d s} A^{(1)}_{2220 }=0,$$
$$- 4 b_{1}^{2} A^{(1)}_{0420 } + 4 b_{1} A^{(0)}_{1420 } - 4 b_{2} A^{(1)}_{0420 } + b_{2} A^{(1)}_{1311 } + 2 b_{3} A^{(1)}_{0311 } + 4 b_{3} A^{(1)}_{1400 } + 12 b_{4} A^{(1)}_{0400 } - 2 A^{(0)}_{2220 } + 2 A^{(1)}_{2220 } + \frac{d}{d s} A^{(1)}_{1320 }=0,$$
$$5 b_{1} A^{(0)}_{0520 } + b_{2} A^{(1)}_{0411 } + 5 b_{3} A^{(1)}_{0500 } - A^{(0)}_{1320 } + A^{(1)}_{1320 } + \frac{d}{d s} A^{(1)}_{0420 }=0,$$
$$- b_{1}^{2} A^{(1)}_{3111 } + b_{1} A^{(0)}_{4111 } - b_{2} A^{(1)}_{3111 } + 2 b_{2} A^{(1)}_{4002 } - b_{3} A^{(1)}_{2111 } + 4 b_{3} A^{(1)}_{3002 } - b_{4} A^{(1)}_{1111 } + 6 b_{4} A^{(1)}_{2002 } - b_{5} A^{(1)}_{0111 } + 8 b_{5} A^{(1)}_{1002 } - 2 A^{(0)}_{4020 } + 2 A^{(1)}_{4020 } + \frac{d}{d s} A^{(1)}_{4011 }=0,$$
$$- 2 b_{1}^{2} A^{(1)}_{2211 } + 2 b_{1} A^{(0)}_{3211 } - 2 b_{2} A^{(1)}_{2211 } + 2 b_{2} A^{(1)}_{3102 } - 2 b_{3} A^{(1)}_{1211 } + 4 b_{3} A^{(1)}_{2102 } - 2 b_{4} A^{(1)}_{0211 } + 6 b_{4} A^{(1)}_{1102 } + 8 b_{5} A^{(1)}_{0102 } - 2 A^{(0)}_{3120 } - 4 A^{(0)}_{4011 } + 2 A^{(1)}_{3120 } + 4 A^{(1)}_{4011 } + \frac{d}{d s} A^{(1)}_{3111 }=0,$$
$$- 3 b_{1}^{2} A^{(1)}_{1311 } + 3 b_{1} A^{(0)}_{2311 } - 3 b_{2} A^{(1)}_{1311 } + 2 b_{2} A^{(1)}_{2202 } - 3 b_{3} A^{(1)}_{0311 } + 4 b_{3} A^{(1)}_{1202 } + 6 b_{4} A^{(1)}_{0202 } - 2 A^{(0)}_{2220 } - 3 A^{(0)}_{3111 } + 2 A^{(1)}_{2220 } + 3 A^{(1)}_{3111 } + \frac{d}{d s} A^{(1)}_{2211 }=0,$$
$$- 4 b_{1}^{2} A^{(1)}_{0411 } + 4 b_{1} A^{(0)}_{1411 } - 4 b_{2} A^{(1)}_{0411 } + 2 b_{2} A^{(1)}_{1302 } + 4 b_{3} A^{(1)}_{0302 } - 2 A^{(0)}_{1320 } - 2 A^{(0)}_{2211 } + 2 A^{(1)}_{1320 } + 2 A^{(1)}_{2211 } + \frac{d}{d s} A^{(1)}_{1311 }=0,$$
$$5 b_{1} A^{(0)}_{0511 } + 2 b_{2} A^{(1)}_{0402 } - 2 A^{(0)}_{0420 } - A^{(0)}_{1311 } + 2 A^{(1)}_{0420 } + A^{(1)}_{1311 } + \frac{d}{d s} A^{(1)}_{0411 }=0,$$
$$- b_{1}^{2} A^{(1)}_{3102 } + b_{1} A^{(0)}_{4102 } - b_{2} A^{(1)}_{3102 } - b_{3} A^{(1)}_{2102 } - b_{4} A^{(1)}_{1102 } - b_{5} A^{(1)}_{0102 } - A^{(0)}_{4011 } + A^{(1)}_{4011 } + \frac{d}{d s} A^{(1)}_{4002 }=0,$$
$$- 2 b_{1}^{2} A^{(1)}_{2202 } + 2 b_{1} A^{(0)}_{3202 } - 2 b_{2} A^{(1)}_{2202 } - 2 b_{3} A^{(1)}_{1202 } - 2 b_{4} A^{(1)}_{0202 } - A^{(0)}_{3111 } - 4 A^{(0)}_{4002 } + A^{(1)}_{3111 } + 4 A^{(1)}_{4002 } + \frac{d}{d s} A^{(1)}_{3102 }=0,$$
$$- 3 b_{1}^{2} A^{(1)}_{1302 } + 3 b_{1} A^{(0)}_{2302 } - 3 b_{2} A^{(1)}_{1302 } - 3 b_{3} A^{(1)}_{0302 } - A^{(0)}_{2211 } - 3 A^{(0)}_{3102 } + A^{(1)}_{2211 } + 3 A^{(1)}_{3102 } + \frac{d}{d s} A^{(1)}_{2202 }=0,$$
$$- 4 b_{1}^{2} A^{(1)}_{0402 } + 4 b_{1} A^{(0)}_{1402 } - 4 b_{2} A^{(1)}_{0402 } - A^{(0)}_{1311 } - 2 A^{(0)}_{2202 } + A^{(1)}_{1311 } + 2 A^{(1)}_{2202 } + \frac{d}{d s} A^{(1)}_{1302 }=0,$$
$$5 b_{1} A^{(0)}_{0502 } - A^{(0)}_{0411 } - A^{(0)}_{1302 } + A^{(1)}_{0411 } + A^{(1)}_{1302 } + \frac{d}{d s} A^{(1)}_{0402 }=0,$$
$$- b_{1}^{2} A^{(1)}_{1140 } + b_{1} A^{(0)}_{2140 } - b_{2} A^{(1)}_{1140 } + b_{2} A^{(1)}_{2031 } - b_{3} A^{(1)}_{0140 } + 2 b_{3} A^{(1)}_{1031 } + b_{3} A^{(1)}_{2120 } + 3 b_{4} A^{(1)}_{0031 } + 3 b_{4} A^{(1)}_{1120 } - b_{4} A^{(1)}_{2011 } + 6 b_{5} A^{(1)}_{0120 } - 4 b_{5} A^{(1)}_{1011 } - b_{5} A^{(1)}_{2100 } + \frac{d}{d s} A^{(1)}_{2040 }=0,$$
$$- 2 b_{1}^{2} A^{(1)}_{0240 } + 2 b_{1} A^{(0)}_{1240 } - 2 b_{2} A^{(1)}_{0240 } + b_{2} A^{(1)}_{1131 } + 2 b_{3} A^{(1)}_{0131 } + 2 b_{3} A^{(1)}_{1220 } + 6 b_{4} A^{(1)}_{0220 } - b_{4} A^{(1)}_{1111 } - 4 b_{5} A^{(1)}_{0111 } - 2 b_{5} A^{(1)}_{1200 } - 2 A^{(0)}_{2040 } + 2 A^{(1)}_{2040 } + \frac{d}{d s} A^{(1)}_{1140 }=0,$$
$$3 b_{1} A^{(0)}_{0340 } + b_{2} A^{(1)}_{0231 } + 3 b_{3} A^{(1)}_{0320 } - b_{4} A^{(1)}_{0211 } - 3 b_{5} A^{(1)}_{0300 } - A^{(0)}_{1140 } + A^{(1)}_{1140 } + \frac{d}{d s} A^{(1)}_{0240 }=0,$$
$$- b_{1}^{2} A^{(1)}_{1131 } + b_{1} A^{(0)}_{2131 } - b_{2} A^{(1)}_{1131 } + 2 b_{2} A^{(1)}_{2022 } - b_{3} A^{(1)}_{0131 } + 4 b_{3} A^{(1)}_{1022 } + b_{3} A^{(1)}_{2111 } + 6 b_{4} A^{(1)}_{0022 } + 3 b_{4} A^{(1)}_{1111 } - 2 b_{4} A^{(1)}_{2002 } + 6 b_{5} A^{(1)}_{0111 } - 8 b_{5} A^{(1)}_{1002 } - 4 A^{(0)}_{2040 } + 4 A^{(1)}_{2040 } + \frac{d}{d s} A^{(1)}_{2031 }=0,$$
$$- 2 b_{1}^{2} A^{(1)}_{0231 } + 2 b_{1} A^{(0)}_{1231 } - 2 b_{2} A^{(1)}_{0231 } + 2 b_{2} A^{(1)}_{1122 } + 4 b_{3} A^{(1)}_{0122 } + 2 b_{3} A^{(1)}_{1211 } + 6 b_{4} A^{(1)}_{0211 } - 2 b_{4} A^{(1)}_{1102 } - 8 b_{5} A^{(1)}_{0102 } - 4 A^{(0)}_{1140 } - 2 A^{(0)}_{2031 } + 4 A^{(1)}_{1140 } + 2 A^{(1)}_{2031 } + \frac{d}{d s} A^{(1)}_{1131 }=0,$$
$$3 b_{1} A^{(0)}_{0331 } + 2 b_{2} A^{(1)}_{0222 } + 3 b_{3} A^{(1)}_{0311 } - 2 b_{4} A^{(1)}_{0202 } - 4 A^{(0)}_{0240 } - A^{(0)}_{1131 } + 4 A^{(1)}_{0240 } + A^{(1)}_{1131 } + \frac{d}{d s} A^{(1)}_{0231 }=0,$$
$$- b_{1}^{2} A^{(1)}_{1122 } + b_{1} A^{(0)}_{2122 } - b_{2} A^{(1)}_{1122 } + 3 b_{2} A^{(1)}_{2013 } - b_{3} A^{(1)}_{0122 } + 6 b_{3} A^{(1)}_{1013 } + b_{3} A^{(1)}_{2102 } + 9 b_{4} A^{(1)}_{0013 } + 3 b_{4} A^{(1)}_{1102 } + 6 b_{5} A^{(1)}_{0102 } - 3 A^{(0)}_{2031 } + 3 A^{(1)}_{2031 } + \frac{d}{d s} A^{(1)}_{2022 }=0,$$
$$- 2 b_{1}^{2} A^{(1)}_{0222 } + 2 b_{1} A^{(0)}_{1222 } - 2 b_{2} A^{(1)}_{0222 } + 3 b_{2} A^{(1)}_{1113 } + 6 b_{3} A^{(1)}_{0113 } + 2 b_{3} A^{(1)}_{1202 } + 6 b_{4} A^{(1)}_{0202 } - 3 A^{(0)}_{1131 } - 2 A^{(0)}_{2022 } + 3 A^{(1)}_{1131 } + 2 A^{(1)}_{2022 } + \frac{d}{d s} A^{(1)}_{1122 }=0,$$
$$3 b_{1} A^{(0)}_{0322 } + 3 b_{2} A^{(1)}_{0213 } + 3 b_{3} A^{(1)}_{0302 } - 3 A^{(0)}_{0231 } - A^{(0)}_{1122 } + 3 A^{(1)}_{0231 } + A^{(1)}_{1122 } + \frac{d}{d s} A^{(1)}_{0222 }=0,$$
$$- b_{1}^{2} A^{(1)}_{1113 } + b_{1} A^{(0)}_{2113 } - b_{2} A^{(1)}_{1113 } + 4 b_{2} A^{(1)}_{2004 } - b_{3} A^{(1)}_{0113 } + 8 b_{3} A^{(1)}_{1004 } + 12 b_{4} A^{(1)}_{0004 } - 2 A^{(0)}_{2022 } + 2 A^{(1)}_{2022 } + \frac{d}{d s} A^{(1)}_{2013 }=0,$$
$$- 2 b_{1}^{2} A^{(1)}_{0213 } + 2 b_{1} A^{(0)}_{1213 } - 2 b_{2} A^{(1)}_{0213 } + 4 b_{2} A^{(1)}_{1104 } + 8 b_{3} A^{(1)}_{0104 } - 2 A^{(0)}_{1122 } - 2 A^{(0)}_{2013 } + 2 A^{(1)}_{1122 } + 2 A^{(1)}_{2013 } + \frac{d}{d s} A^{(1)}_{1113 }=0,$$
$$3 b_{1} A^{(0)}_{0313 } + 4 b_{2} A^{(1)}_{0204 } - 2 A^{(0)}_{0222 } - A^{(0)}_{1113 } + 2 A^{(1)}_{0222 } + A^{(1)}_{1113 } + \frac{d}{d s} A^{(1)}_{0213 }=0,$$
$$- b_{1}^{2} A^{(1)}_{1104 } + b_{1} A^{(0)}_{2104 } - b_{2} A^{(1)}_{1104 } - b_{3} A^{(1)}_{0104 } - A^{(0)}_{2013 } + A^{(1)}_{2013 } + \frac{d}{d s} A^{(1)}_{2004 }=0,$$
$$- 2 b_{1}^{2} A^{(1)}_{0204 } + 2 b_{1} A^{(0)}_{1204 } - 2 b_{2} A^{(1)}_{0204 } - A^{(0)}_{1113 } - 2 A^{(0)}_{2004 } + A^{(1)}_{1113 } + 2 A^{(1)}_{2004 } + \frac{d}{d s} A^{(1)}_{1104 }=0,$$
$$3 b_{1} A^{(0)}_{0304 } - A^{(0)}_{0213 } - A^{(0)}_{1104 } + A^{(1)}_{0213 } + A^{(1)}_{1104 } + \frac{d}{d s} A^{(1)}_{0204 }=0,$$
$$b_{1} A^{(0)}_{0160 } + b_{2} A^{(1)}_{0051 } + b_{3} A^{(1)}_{0140 } - b_{4} A^{(1)}_{0031 } - b_{5} A^{(1)}_{0120 } + \frac{d}{d s} A^{(1)}_{0060 }=0,$$
$$b_{1} A^{(0)}_{0151 } + 2 b_{2} A^{(1)}_{0042 } + b_{3} A^{(1)}_{0131 } - 2 b_{4} A^{(1)}_{0022 } - b_{5} A^{(1)}_{0111 } - 6 A^{(0)}_{0060 } + 6 A^{(1)}_{0060 } + \frac{d}{d s} A^{(1)}_{0051 }=0,$$
$$b_{1} A^{(0)}_{0142 } + 3 b_{2} A^{(1)}_{0033 } + b_{3} A^{(1)}_{0122 } - 3 b_{4} A^{(1)}_{0013 } - b_{5} A^{(1)}_{0102 } - 5 A^{(0)}_{0051 } + 5 A^{(1)}_{0051 } + \frac{d}{d s} A^{(1)}_{0042 }=0,$$
$$b_{1} A^{(0)}_{0133 } + 4 b_{2} A^{(1)}_{0024 } + b_{3} A^{(1)}_{0113 } - 4 b_{4} A^{(1)}_{0004 } - 4 A^{(0)}_{0042 } + 4 A^{(1)}_{0042 } + \frac{d}{d s} A^{(1)}_{0033 }=0,$$
$$b_{1} A^{(0)}_{0124 } + 5 b_{2} A^{(1)}_{0015 } + b_{3} A^{(1)}_{0104 } - 3 A^{(0)}_{0033 } + 3 A^{(1)}_{0033 } + \frac{d}{d s} A^{(1)}_{0024 }=0,$$
$$b_{1} A^{(0)}_{0115 } + 6 b_{2} A^{(1)}_{0006 } - 2 A^{(0)}_{0024 } + 2 A^{(1)}_{0024 } + \frac{d}{d s} A^{(1)}_{0015 }=0,$$
$$b_{1} A^{(0)}_{0106 } - A^{(0)}_{0015 } + A^{(1)}_{0015 } + \frac{d}{d s} A^{(1)}_{0006 }=0,$$
$$- b_{1}^{2} A^{(1)}_{6100 } + b_{1} A^{(0)}_{7100 } - b_{2} A^{(1)}_{6100 } - b_{3} A^{(1)}_{5100 } - b_{4} A^{(1)}_{4100 } - b_{5} A^{(1)}_{3100 } + \frac{d}{d s} A^{(1)}_{7000 }=0,$$
$$- 2 b_{1}^{2} A^{(1)}_{5200 } + 2 b_{1} A^{(0)}_{6200 } - 2 b_{2} A^{(1)}_{5200 } - 2 b_{3} A^{(1)}_{4200 } - 2 b_{4} A^{(1)}_{3200 } - 2 b_{5} A^{(1)}_{2200 } - 7 A^{(0)}_{7000 } + 7 A^{(1)}_{7000 } + \frac{d}{d s} A^{(1)}_{6100 }=0,$$
$$- 3 b_{1}^{2} A^{(1)}_{4300 } + 3 b_{1} A^{(0)}_{5300 } - 3 b_{2} A^{(1)}_{4300 } - 3 b_{3} A^{(1)}_{3300 } - 3 b_{4} A^{(1)}_{2300 } - 3 b_{5} A^{(1)}_{1300 } - 6 A^{(0)}_{6100 } + 6 A^{(1)}_{6100 } + \frac{d}{d s} A^{(1)}_{5200 }=0,$$
$$- 4 b_{1}^{2} A^{(1)}_{3400 } + 4 b_{1} A^{(0)}_{4400 } - 4 b_{2} A^{(1)}_{3400 } - 4 b_{3} A^{(1)}_{2400 } - 4 b_{4} A^{(1)}_{1400 } - 4 b_{5} A^{(1)}_{0400 } - 5 A^{(0)}_{5200 } + 5 A^{(1)}_{5200 } + \frac{d}{d s} A^{(1)}_{4300 }=0,$$
$$- 5 b_{1}^{2} A^{(1)}_{2500 } + 5 b_{1} A^{(0)}_{3500 } - 5 b_{2} A^{(1)}_{2500 } - 5 b_{3} A^{(1)}_{1500 } - 5 b_{4} A^{(1)}_{0500 } - 4 A^{(0)}_{4300 } + 4 A^{(1)}_{4300 } + \frac{d}{d s} A^{(1)}_{3400 }=0,$$
$$- 6 b_{1}^{2} A^{(1)}_{1600 } + 6 b_{1} A^{(0)}_{2600 } - 6 b_{2} A^{(1)}_{1600 } - 6 b_{3} A^{(1)}_{0600 } - 3 A^{(0)}_{3400 } + 3 A^{(1)}_{3400 } + \frac{d}{d s} A^{(1)}_{2500 }=0,$$
$$- 7 b_{1}^{2} A^{(1)}_{0700 } + 7 b_{1} A^{(0)}_{1700 } - 7 b_{2} A^{(1)}_{0700 } - 2 A^{(0)}_{2500 } + 2 A^{(1)}_{2500 } + \frac{d}{d s} A^{(1)}_{1600 }=0,$$
$$8 b_{1} A^{(0)}_{0800 } - A^{(0)}_{1600 } + A^{(1)}_{1600 } + \frac{d}{d s} A^{(1)}_{0700 }=0,$$
$$- b_{1}^{2} A^{(1)}_{4120 } + b_{1} A^{(0)}_{5120 } - b_{2} A^{(1)}_{4120 } + b_{2} A^{(1)}_{5011 } - b_{3} A^{(1)}_{3120 } + 2 b_{3} A^{(1)}_{4011 } + b_{3} A^{(1)}_{5100 } - b_{4} A^{(1)}_{2120 } + 3 b_{4} A^{(1)}_{3011 } + 3 b_{4} A^{(1)}_{4100 } - b_{5} A^{(1)}_{1120 } + 4 b_{5} A^{(1)}_{2011 } + 6 b_{5} A^{(1)}_{3100 } + \frac{d}{d s} A^{(1)}_{5020 }=0,$$
$$- 2 b_{1}^{2} A^{(1)}_{3220 } + 2 b_{1} A^{(0)}_{4220 } - 2 b_{2} A^{(1)}_{3220 } + b_{2} A^{(1)}_{4111 } - 2 b_{3} A^{(1)}_{2220 } + 2 b_{3} A^{(1)}_{3111 } + 2 b_{3} A^{(1)}_{4200 } - 2 b_{4} A^{(1)}_{1220 } + 3 b_{4} A^{(1)}_{2111 } + 6 b_{4} A^{(1)}_{3200 } - 2 b_{5} A^{(1)}_{0220 } + 4 b_{5} A^{(1)}_{1111 } + 12 b_{5} A^{(1)}_{2200 } - 5 A^{(0)}_{5020 } + 5 A^{(1)}_{5020 } + \frac{d}{d s} A^{(1)}_{4120 }=0,$$
$$- 3 b_{1}^{2} A^{(1)}_{2320 } + 3 b_{1} A^{(0)}_{3320 } - 3 b_{2} A^{(1)}_{2320 } + b_{2} A^{(1)}_{3211 } - 3 b_{3} A^{(1)}_{1320 } + 2 b_{3} A^{(1)}_{2211 } + 3 b_{3} A^{(1)}_{3300 } - 3 b_{4} A^{(1)}_{0320 } + 3 b_{4} A^{(1)}_{1211 } + 9 b_{4} A^{(1)}_{2300 } + 4 b_{5} A^{(1)}_{0211 } + 18 b_{5} A^{(1)}_{1300 } - 4 A^{(0)}_{4120 } + 4 A^{(1)}_{4120 } + \frac{d}{d s} A^{(1)}_{3220 }=0,$$
$$- 4 b_{1}^{2} A^{(1)}_{1420 } + 4 b_{1} A^{(0)}_{2420 } - 4 b_{2} A^{(1)}_{1420 } + b_{2} A^{(1)}_{2311 } - 4 b_{3} A^{(1)}_{0420 } + 2 b_{3} A^{(1)}_{1311 } + 4 b_{3} A^{(1)}_{2400 } + 3 b_{4} A^{(1)}_{0311 } + 12 b_{4} A^{(1)}_{1400 } + 24 b_{5} A^{(1)}_{0400 } - 3 A^{(0)}_{3220 } + 3 A^{(1)}_{3220 } + \frac{d}{d s} A^{(1)}_{2320 }=0,$$
$$- 5 b_{1}^{2} A^{(1)}_{0520 } + 5 b_{1} A^{(0)}_{1520 } - 5 b_{2} A^{(1)}_{0520 } + b_{2} A^{(1)}_{1411 } + 2 b_{3} A^{(1)}_{0411 } + 5 b_{3} A^{(1)}_{1500 } + 15 b_{4} A^{(1)}_{0500 } - 2 A^{(0)}_{2320 } + 2 A^{(1)}_{2320 } + \frac{d}{d s} A^{(1)}_{1420 }=0,$$
$$6 b_{1} A^{(0)}_{0620 } + b_{2} A^{(1)}_{0511 } + 6 b_{3} A^{(1)}_{0600 } - A^{(0)}_{1420 } + A^{(1)}_{1420 } + \frac{d}{d s} A^{(1)}_{0520 }=0,$$
$$- b_{1}^{2} A^{(1)}_{4111 } + b_{1} A^{(0)}_{5111 } - b_{2} A^{(1)}_{4111 } + 2 b_{2} A^{(1)}_{5002 } - b_{3} A^{(1)}_{3111 } + 4 b_{3} A^{(1)}_{4002 } - b_{4} A^{(1)}_{2111 } + 6 b_{4} A^{(1)}_{3002 } - b_{5} A^{(1)}_{1111 } + 8 b_{5} A^{(1)}_{2002 } - 2 A^{(0)}_{5020 } + 2 A^{(1)}_{5020 } + \frac{d}{d s} A^{(1)}_{5011 }=0,$$
$$- 2 b_{1}^{2} A^{(1)}_{3211 } + 2 b_{1} A^{(0)}_{4211 } - 2 b_{2} A^{(1)}_{3211 } + 2 b_{2} A^{(1)}_{4102 } - 2 b_{3} A^{(1)}_{2211 } + 4 b_{3} A^{(1)}_{3102 } - 2 b_{4} A^{(1)}_{1211 } + 6 b_{4} A^{(1)}_{2102 } - 2 b_{5} A^{(1)}_{0211 } + 8 b_{5} A^{(1)}_{1102 } - 2 A^{(0)}_{4120 } - 5 A^{(0)}_{5011 } + 2 A^{(1)}_{4120 } + 5 A^{(1)}_{5011 } + \frac{d}{d s} A^{(1)}_{4111 }=0,$$
$$- 3 b_{1}^{2} A^{(1)}_{2311 } + 3 b_{1} A^{(0)}_{3311 } - 3 b_{2} A^{(1)}_{2311 } + 2 b_{2} A^{(1)}_{3202 } - 3 b_{3} A^{(1)}_{1311 } + 4 b_{3} A^{(1)}_{2202 } - 3 b_{4} A^{(1)}_{0311 } + 6 b_{4} A^{(1)}_{1202 } + 8 b_{5} A^{(1)}_{0202 } - 2 A^{(0)}_{3220 } - 4 A^{(0)}_{4111 } + 2 A^{(1)}_{3220 } + 4 A^{(1)}_{4111 } + \frac{d}{d s} A^{(1)}_{3211 }=0,$$
$$- 4 b_{1}^{2} A^{(1)}_{1411 } + 4 b_{1} A^{(0)}_{2411 } - 4 b_{2} A^{(1)}_{1411 } + 2 b_{2} A^{(1)}_{2302 } - 4 b_{3} A^{(1)}_{0411 } + 4 b_{3} A^{(1)}_{1302 } + 6 b_{4} A^{(1)}_{0302 } - 2 A^{(0)}_{2320 } - 3 A^{(0)}_{3211 } + 2 A^{(1)}_{2320 } + 3 A^{(1)}_{3211 } + \frac{d}{d s} A^{(1)}_{2311 }=0,$$
$$- 5 b_{1}^{2} A^{(1)}_{0511 } + 5 b_{1} A^{(0)}_{1511 } - 5 b_{2} A^{(1)}_{0511 } + 2 b_{2} A^{(1)}_{1402 } + 4 b_{3} A^{(1)}_{0402 } - 2 A^{(0)}_{1420 } - 2 A^{(0)}_{2311 } + 2 A^{(1)}_{1420 } + 2 A^{(1)}_{2311 } + \frac{d}{d s} A^{(1)}_{1411 }=0,$$
$$6 b_{1} A^{(0)}_{0611 } + 2 b_{2} A^{(1)}_{0502 } - 2 A^{(0)}_{0520 } - A^{(0)}_{1411 } + 2 A^{(1)}_{0520 } + A^{(1)}_{1411 } + \frac{d}{d s} A^{(1)}_{0511 }=0,$$
$$- b_{1}^{2} A^{(1)}_{4102 } + b_{1} A^{(0)}_{5102 } - b_{2} A^{(1)}_{4102 } - b_{3} A^{(1)}_{3102 } - b_{4} A^{(1)}_{2102 } - b_{5} A^{(1)}_{1102 } - A^{(0)}_{5011 } + A^{(1)}_{5011 } + \frac{d}{d s} A^{(1)}_{5002 }=0,$$
$$- 2 b_{1}^{2} A^{(1)}_{3202 } + 2 b_{1} A^{(0)}_{4202 } - 2 b_{2} A^{(1)}_{3202 } - 2 b_{3} A^{(1)}_{2202 } - 2 b_{4} A^{(1)}_{1202 } - 2 b_{5} A^{(1)}_{0202 } - A^{(0)}_{4111 } - 5 A^{(0)}_{5002 } + A^{(1)}_{4111 } + 5 A^{(1)}_{5002 } + \frac{d}{d s} A^{(1)}_{4102 }=0,$$
$$- 3 b_{1}^{2} A^{(1)}_{2302 } + 3 b_{1} A^{(0)}_{3302 } - 3 b_{2} A^{(1)}_{2302 } - 3 b_{3} A^{(1)}_{1302 } - 3 b_{4} A^{(1)}_{0302 } - A^{(0)}_{3211 } - 4 A^{(0)}_{4102 } + A^{(1)}_{3211 } + 4 A^{(1)}_{4102 } + \frac{d}{d s} A^{(1)}_{3202 }=0,$$
$$- 4 b_{1}^{2} A^{(1)}_{1402 } + 4 b_{1} A^{(0)}_{2402 } - 4 b_{2} A^{(1)}_{1402 } - 4 b_{3} A^{(1)}_{0402 } - A^{(0)}_{2311 } - 3 A^{(0)}_{3202 } + A^{(1)}_{2311 } + 3 A^{(1)}_{3202 } + \frac{d}{d s} A^{(1)}_{2302 }=0,$$
$$- 5 b_{1}^{2} A^{(1)}_{0502 } + 5 b_{1} A^{(0)}_{1502 } - 5 b_{2} A^{(1)}_{0502 } - A^{(0)}_{1411 } - 2 A^{(0)}_{2302 } + A^{(1)}_{1411 } + 2 A^{(1)}_{2302 } + \frac{d}{d s} A^{(1)}_{1402 }=0,$$
$$6 b_{1} A^{(0)}_{0602 } - A^{(0)}_{0511 } - A^{(0)}_{1402 } + A^{(1)}_{0511 } + A^{(1)}_{1402 } + \frac{d}{d s} A^{(1)}_{0502 }=0,$$
$$- b_{1}^{2} A^{(1)}_{2140 } + b_{1} A^{(0)}_{3140 } - b_{2} A^{(1)}_{2140 } + b_{2} A^{(1)}_{3031 } - b_{3} A^{(1)}_{1140 } + 2 b_{3} A^{(1)}_{2031 } + b_{3} A^{(1)}_{3120 } - b_{4} A^{(1)}_{0140 } + 3 b_{4} A^{(1)}_{1031 } + 3 b_{4} A^{(1)}_{2120 } - b_{4} A^{(1)}_{3011 } + 4 b_{5} A^{(1)}_{0031 } + 6 b_{5} A^{(1)}_{1120 } - 4 b_{5} A^{(1)}_{2011 } - b_{5} A^{(1)}_{3100 } + \frac{d}{d s} A^{(1)}_{3040 }=0,$$
$$- 2 b_{1}^{2} A^{(1)}_{1240 } + 2 b_{1} A^{(0)}_{2240 } - 2 b_{2} A^{(1)}_{1240 } + b_{2} A^{(1)}_{2131 } - 2 b_{3} A^{(1)}_{0240 } + 2 b_{3} A^{(1)}_{1131 } + 2 b_{3} A^{(1)}_{2220 } + 3 b_{4} A^{(1)}_{0131 } + 6 b_{4} A^{(1)}_{1220 } - b_{4} A^{(1)}_{2111 } + 12 b_{5} A^{(1)}_{0220 } - 4 b_{5} A^{(1)}_{1111 } - 2 b_{5} A^{(1)}_{2200 } - 3 A^{(0)}_{3040 } + 3 A^{(1)}_{3040 } + \frac{d}{d s} A^{(1)}_{2140 }=0,$$
$$- 3 b_{1}^{2} A^{(1)}_{0340 } + 3 b_{1} A^{(0)}_{1340 } - 3 b_{2} A^{(1)}_{0340 } + b_{2} A^{(1)}_{1231 } + 2 b_{3} A^{(1)}_{0231 } + 3 b_{3} A^{(1)}_{1320 } + 9 b_{4} A^{(1)}_{0320 } - b_{4} A^{(1)}_{1211 } - 4 b_{5} A^{(1)}_{0211 } - 3 b_{5} A^{(1)}_{1300 } - 2 A^{(0)}_{2140 } + 2 A^{(1)}_{2140 } + \frac{d}{d s} A^{(1)}_{1240 }=0,$$
$$4 b_{1} A^{(0)}_{0440 } + b_{2} A^{(1)}_{0331 } + 4 b_{3} A^{(1)}_{0420 } - b_{4} A^{(1)}_{0311 } - 4 b_{5} A^{(1)}_{0400 } - A^{(0)}_{1240 } + A^{(1)}_{1240 } + \frac{d}{d s} A^{(1)}_{0340 }=0,$$
$$- b_{1}^{2} A^{(1)}_{2131 } + b_{1} A^{(0)}_{3131 } - b_{2} A^{(1)}_{2131 } + 2 b_{2} A^{(1)}_{3022 } - b_{3} A^{(1)}_{1131 } + 4 b_{3} A^{(1)}_{2022 } + b_{3} A^{(1)}_{3111 } - b_{4} A^{(1)}_{0131 } + 6 b_{4} A^{(1)}_{1022 } + 3 b_{4} A^{(1)}_{2111 } - 2 b_{4} A^{(1)}_{3002 } + 8 b_{5} A^{(1)}_{0022 } + 6 b_{5} A^{(1)}_{1111 } - 8 b_{5} A^{(1)}_{2002 } - 4 A^{(0)}_{3040 } + 4 A^{(1)}_{3040 } + \frac{d}{d s} A^{(1)}_{3031 }=0,$$
$$- 2 b_{1}^{2} A^{(1)}_{1231 } + 2 b_{1} A^{(0)}_{2231 } - 2 b_{2} A^{(1)}_{1231 } + 2 b_{2} A^{(1)}_{2122 } - 2 b_{3} A^{(1)}_{0231 } + 4 b_{3} A^{(1)}_{1122 } + 2 b_{3} A^{(1)}_{2211 } + 6 b_{4} A^{(1)}_{0122 } + 6 b_{4} A^{(1)}_{1211 } - 2 b_{4} A^{(1)}_{2102 } + 12 b_{5} A^{(1)}_{0211 } - 8 b_{5} A^{(1)}_{1102 } - 4 A^{(0)}_{2140 } - 3 A^{(0)}_{3031 } + 4 A^{(1)}_{2140 } + 3 A^{(1)}_{3031 } + \frac{d}{d s} A^{(1)}_{2131 }=0,$$
$$- 3 b_{1}^{2} A^{(1)}_{0331 } + 3 b_{1} A^{(0)}_{1331 } - 3 b_{2} A^{(1)}_{0331 } + 2 b_{2} A^{(1)}_{1222 } + 4 b_{3} A^{(1)}_{0222 } + 3 b_{3} A^{(1)}_{1311 } + 9 b_{4} A^{(1)}_{0311 } - 2 b_{4} A^{(1)}_{1202 } - 8 b_{5} A^{(1)}_{0202 } - 4 A^{(0)}_{1240 } - 2 A^{(0)}_{2131 } + 4 A^{(1)}_{1240 } + 2 A^{(1)}_{2131 } + \frac{d}{d s} A^{(1)}_{1231 }=0,$$
$$4 b_{1} A^{(0)}_{0431 } + 2 b_{2} A^{(1)}_{0322 } + 4 b_{3} A^{(1)}_{0411 } - 2 b_{4} A^{(1)}_{0302 } - 4 A^{(0)}_{0340 } - A^{(0)}_{1231 } + 4 A^{(1)}_{0340 } + A^{(1)}_{1231 } + \frac{d}{d s} A^{(1)}_{0331 }=0,$$
$$- b_{1}^{2} A^{(1)}_{2122 } + b_{1} A^{(0)}_{3122 } - b_{2} A^{(1)}_{2122 } + 3 b_{2} A^{(1)}_{3013 } - b_{3} A^{(1)}_{1122 } + 6 b_{3} A^{(1)}_{2013 } + b_{3} A^{(1)}_{3102 } - b_{4} A^{(1)}_{0122 } + 9 b_{4} A^{(1)}_{1013 } + 3 b_{4} A^{(1)}_{2102 } + 12 b_{5} A^{(1)}_{0013 } + 6 b_{5} A^{(1)}_{1102 } - 3 A^{(0)}_{3031 } + 3 A^{(1)}_{3031 } + \frac{d}{d s} A^{(1)}_{3022 }=0,$$
$$- 2 b_{1}^{2} A^{(1)}_{1222 } + 2 b_{1} A^{(0)}_{2222 } - 2 b_{2} A^{(1)}_{1222 } + 3 b_{2} A^{(1)}_{2113 } - 2 b_{3} A^{(1)}_{0222 } + 6 b_{3} A^{(1)}_{1113 } + 2 b_{3} A^{(1)}_{2202 } + 9 b_{4} A^{(1)}_{0113 } + 6 b_{4} A^{(1)}_{1202 } + 12 b_{5} A^{(1)}_{0202 } - 3 A^{(0)}_{2131 } - 3 A^{(0)}_{3022 } + 3 A^{(1)}_{2131 } + 3 A^{(1)}_{3022 } + \frac{d}{d s} A^{(1)}_{2122 }=0,$$
$$- 3 b_{1}^{2} A^{(1)}_{0322 } + 3 b_{1} A^{(0)}_{1322 } - 3 b_{2} A^{(1)}_{0322 } + 3 b_{2} A^{(1)}_{1213 } + 6 b_{3} A^{(1)}_{0213 } + 3 b_{3} A^{(1)}_{1302 } + 9 b_{4} A^{(1)}_{0302 } - 3 A^{(0)}_{1231 } - 2 A^{(0)}_{2122 } + 3 A^{(1)}_{1231 } + 2 A^{(1)}_{2122 } + \frac{d}{d s} A^{(1)}_{1222 }=0,$$
$$4 b_{1} A^{(0)}_{0422 } + 3 b_{2} A^{(1)}_{0313 } + 4 b_{3} A^{(1)}_{0402 } - 3 A^{(0)}_{0331 } - A^{(0)}_{1222 } + 3 A^{(1)}_{0331 } + A^{(1)}_{1222 } + \frac{d}{d s} A^{(1)}_{0322 }=0,$$
$$- b_{1}^{2} A^{(1)}_{2113 } + b_{1} A^{(0)}_{3113 } - b_{2} A^{(1)}_{2113 } + 4 b_{2} A^{(1)}_{3004 } - b_{3} A^{(1)}_{1113 } + 8 b_{3} A^{(1)}_{2004 } - b_{4} A^{(1)}_{0113 } + 12 b_{4} A^{(1)}_{1004 } + 16 b_{5} A^{(1)}_{0004 } - 2 A^{(0)}_{3022 } + 2 A^{(1)}_{3022 } + \frac{d}{d s} A^{(1)}_{3013 }=0,$$
$$- 2 b_{1}^{2} A^{(1)}_{1213 } + 2 b_{1} A^{(0)}_{2213 } - 2 b_{2} A^{(1)}_{1213 } + 4 b_{2} A^{(1)}_{2104 } - 2 b_{3} A^{(1)}_{0213 } + 8 b_{3} A^{(1)}_{1104 } + 12 b_{4} A^{(1)}_{0104 } - 2 A^{(0)}_{2122 } - 3 A^{(0)}_{3013 } + 2 A^{(1)}_{2122 } + 3 A^{(1)}_{3013 } + \frac{d}{d s} A^{(1)}_{2113 }=0,$$
$$- 3 b_{1}^{2} A^{(1)}_{0313 } + 3 b_{1} A^{(0)}_{1313 } - 3 b_{2} A^{(1)}_{0313 } + 4 b_{2} A^{(1)}_{1204 } + 8 b_{3} A^{(1)}_{0204 } - 2 A^{(0)}_{1222 } - 2 A^{(0)}_{2113 } + 2 A^{(1)}_{1222 } + 2 A^{(1)}_{2113 } + \frac{d}{d s} A^{(1)}_{1213 }=0,$$
$$4 b_{1} A^{(0)}_{0413 } + 4 b_{2} A^{(1)}_{0304 } - 2 A^{(0)}_{0322 } - A^{(0)}_{1213 } + 2 A^{(1)}_{0322 } + A^{(1)}_{1213 } + \frac{d}{d s} A^{(1)}_{0313 }=0,$$
$$- b_{1}^{2} A^{(1)}_{2104 } + b_{1} A^{(0)}_{3104 } - b_{2} A^{(1)}_{2104 } - b_{3} A^{(1)}_{1104 } - b_{4} A^{(1)}_{0104 } - A^{(0)}_{3013 } + A^{(1)}_{3013 } + \frac{d}{d s} A^{(1)}_{3004 }=0,$$
$$- 2 b_{1}^{2} A^{(1)}_{1204 } + 2 b_{1} A^{(0)}_{2204 } - 2 b_{2} A^{(1)}_{1204 } - 2 b_{3} A^{(1)}_{0204 } - A^{(0)}_{2113 } - 3 A^{(0)}_{3004 } + A^{(1)}_{2113 } + 3 A^{(1)}_{3004 } + \frac{d}{d s} A^{(1)}_{2104 }=0,$$
$$- 3 b_{1}^{2} A^{(1)}_{0304 } + 3 b_{1} A^{(0)}_{1304 } - 3 b_{2} A^{(1)}_{0304 } - A^{(0)}_{1213 } - 2 A^{(0)}_{2104 } + A^{(1)}_{1213 } + 2 A^{(1)}_{2104 } + \frac{d}{d s} A^{(1)}_{1204 }=0,$$
$$4 b_{1} A^{(0)}_{0404 } - A^{(0)}_{0313 } - A^{(0)}_{1204 } + A^{(1)}_{0313 } + A^{(1)}_{1204 } + \frac{d}{d s} A^{(1)}_{0304 }=0,$$
$$- b_{1}^{2} A^{(1)}_{0160 } + b_{1} A^{(0)}_{1160 } - b_{2} A^{(1)}_{0160 } + b_{2} A^{(1)}_{1051 } + 2 b_{3} A^{(1)}_{0051 } + b_{3} A^{(1)}_{1140 } + 3 b_{4} A^{(1)}_{0140 } - b_{4} A^{(1)}_{1031 } - 4 b_{5} A^{(1)}_{0031 } - b_{5} A^{(1)}_{1120 } + \frac{d}{d s} A^{(1)}_{1060 }=0,$$
$$2 b_{1} A^{(0)}_{0260 } + b_{2} A^{(1)}_{0151 } + 2 b_{3} A^{(1)}_{0240 } - b_{4} A^{(1)}_{0131 } - 2 b_{5} A^{(1)}_{0220 } - A^{(0)}_{1060 } + A^{(1)}_{1060 } + \frac{d}{d s} A^{(1)}_{0160 }=0,$$
$$- b_{1}^{2} A^{(1)}_{0151 } + b_{1} A^{(0)}_{1151 } - b_{2} A^{(1)}_{0151 } + 2 b_{2} A^{(1)}_{1042 } + 4 b_{3} A^{(1)}_{0042 } + b_{3} A^{(1)}_{1131 } + 3 b_{4} A^{(1)}_{0131 } - 2 b_{4} A^{(1)}_{1022 } - 8 b_{5} A^{(1)}_{0022 } - b_{5} A^{(1)}_{1111 } - 6 A^{(0)}_{1060 } + 6 A^{(1)}_{1060 } + \frac{d}{d s} A^{(1)}_{1051 }=0,$$
$$2 b_{1} A^{(0)}_{0251 } + 2 b_{2} A^{(1)}_{0142 } + 2 b_{3} A^{(1)}_{0231 } - 2 b_{4} A^{(1)}_{0122 } - 2 b_{5} A^{(1)}_{0211 } - 6 A^{(0)}_{0160 } - A^{(0)}_{1051 } + 6 A^{(1)}_{0160 } + A^{(1)}_{1051 } + \frac{d}{d s} A^{(1)}_{0151 }=0,$$
$$- b_{1}^{2} A^{(1)}_{0142 } + b_{1} A^{(0)}_{1142 } - b_{2} A^{(1)}_{0142 } + 3 b_{2} A^{(1)}_{1033 } + 6 b_{3} A^{(1)}_{0033 } + b_{3} A^{(1)}_{1122 } + 3 b_{4} A^{(1)}_{0122 } - 3 b_{4} A^{(1)}_{1013 } - 12 b_{5} A^{(1)}_{0013 } - b_{5} A^{(1)}_{1102 } - 5 A^{(0)}_{1051 } + 5 A^{(1)}_{1051 } + \frac{d}{d s} A^{(1)}_{1042 }=0,$$
$$2 b_{1} A^{(0)}_{0242 } + 3 b_{2} A^{(1)}_{0133 } + 2 b_{3} A^{(1)}_{0222 } - 3 b_{4} A^{(1)}_{0113 } - 2 b_{5} A^{(1)}_{0202 } - 5 A^{(0)}_{0151 } - A^{(0)}_{1042 } + 5 A^{(1)}_{0151 } + A^{(1)}_{1042 } + \frac{d}{d s} A^{(1)}_{0142 }=0,$$
$$- b_{1}^{2} A^{(1)}_{0133 } + b_{1} A^{(0)}_{1133 } - b_{2} A^{(1)}_{0133 } + 4 b_{2} A^{(1)}_{1024 } + 8 b_{3} A^{(1)}_{0024 } + b_{3} A^{(1)}_{1113 } + 3 b_{4} A^{(1)}_{0113 } - 4 b_{4} A^{(1)}_{1004 } - 16 b_{5} A^{(1)}_{0004 } - 4 A^{(0)}_{1042 } + 4 A^{(1)}_{1042 } + \frac{d}{d s} A^{(1)}_{1033 }=0,$$
$$2 b_{1} A^{(0)}_{0233 } + 4 b_{2} A^{(1)}_{0124 } + 2 b_{3} A^{(1)}_{0213 } - 4 b_{4} A^{(1)}_{0104 } - 4 A^{(0)}_{0142 } - A^{(0)}_{1033 } + 4 A^{(1)}_{0142 } + A^{(1)}_{1033 } + \frac{d}{d s} A^{(1)}_{0133 }=0,$$
$$- b_{1}^{2} A^{(1)}_{0124 } + b_{1} A^{(0)}_{1124 } - b_{2} A^{(1)}_{0124 } + 5 b_{2} A^{(1)}_{1015 } + 10 b_{3} A^{(1)}_{0015 } + b_{3} A^{(1)}_{1104 } + 3 b_{4} A^{(1)}_{0104 } - 3 A^{(0)}_{1033 } + 3 A^{(1)}_{1033 } + \frac{d}{d s} A^{(1)}_{1024 }=0,$$
$$2 b_{1} A^{(0)}_{0224 } + 5 b_{2} A^{(1)}_{0115 } + 2 b_{3} A^{(1)}_{0204 } - 3 A^{(0)}_{0133 } - A^{(0)}_{1024 } + 3 A^{(1)}_{0133 } + A^{(1)}_{1024 } + \frac{d}{d s} A^{(1)}_{0124 }=0,$$
$$- b_{1}^{2} A^{(1)}_{0115 } + b_{1} A^{(0)}_{1115 } - b_{2} A^{(1)}_{0115 } + 6 b_{2} A^{(1)}_{1006 } + 12 b_{3} A^{(1)}_{0006 } - 2 A^{(0)}_{1024 } + 2 A^{(1)}_{1024 } + \frac{d}{d s} A^{(1)}_{1015 }=0,$$
$$2 b_{1} A^{(0)}_{0215 } + 6 b_{2} A^{(1)}_{0106 } - 2 A^{(0)}_{0124 } - A^{(0)}_{1015 } + 2 A^{(1)}_{0124 } + A^{(1)}_{1015 } + \frac{d}{d s} A^{(1)}_{0115 }=0,$$
$$- b_{1}^{2} A^{(1)}_{0106 } + b_{1} A^{(0)}_{1106 } - b_{2} A^{(1)}_{0106 } - A^{(0)}_{1015 } + A^{(1)}_{1015 } + \frac{d}{d s} A^{(1)}_{1006 }=0,$$
$$2 b_{1} A^{(0)}_{0206 } - A^{(0)}_{0115 } - A^{(0)}_{1006 } + A^{(1)}_{0115 } + A^{(1)}_{1006 } + \frac{d}{d s} A^{(1)}_{0106 }=0,$$
\end{document}
